# Supplementary material for: Full-scale scaffold model of the human hippocampus CA1 area
Source: Nat Comput Sci. 2023 Mar 23;3(3):264–76. doi: 10.1038/s43588-023-00417-2 (PMC10766517; doi:10.1038/s43588-023-00417-2)
Supplement: Supplementary file 10 — Densities values of voxels employed to generate plots of Fig. 3. [file 43588_2023_417_MOESM10_ESM.zip]

Archive with 4 entries (4 files):
- Readme_Figure_3.rtf
- __MACOSX/._Readme_Figure_3.rtf
- 30_01_2023_Densities_Figure3.xlsx
- __MACOSX/._30_01_2023_Densities_Figure3.xlsx
