# Supplementary material for: Full-scale scaffold model of the human hippocampus CA1 area
Source: Nat Comput Sci. 2023 Mar 23;3(3):264–76. doi: 10.1038/s43588-023-00417-2 (PMC10766517; doi:10.1038/s43588-023-00417-2)
Supplement: Supplementary file 10 — Densities values of voxels employed to generate plots of Fig. 3. [file 43588_2023_417_MOESM10_ESM.zip › 30_01_2023_Densities_Figure3.xlsx]

## Sheet: Voxels_D
	X	Y	Z	Voxels
	5410	1857.7	25007.8	371.4
	5030	1857.7	25397.2	2811.7
	5030	1857.7	25786.6	3306.8
	5410	1475.5	25397.2	2263.5
	5410	1475.5	25786.6	2405
	5410	1857.7	25397.2	14217.7
	5410	1857.7	25786.6	14712.8
	5030	1857.7	26175.9	17.7
	5410	1475.5	26175.9	17.7
	5410	1857.7	26175.9	17.7
	4270	2622	25007.8	495.1
	4650	2622	25007.8	1644.6
	4270	3004.2	25007.8	813.4
	4650	3004.2	25007.8	618.9
	4270	2239.8	25397.2	17.7
	4270	2622	25397.2	3165.4
	4270	2622	25786.6	707.3
	4650	2239.8	25397.2	3996.5
	4650	2239.8	25786.6	194.5
	4650	2622	25397.2	12413.9
	4650	2622	25786.6	5623.4
	4650	2622	26175.9	17.7
	4270	3004.2	25397.2	8134.5
	4270	3004.2	25786.6	7639.3
	4270	3386.4	25397.2	14058.5
	4270	3386.4	25786.6	25146.1
	4650	3004.2	25397.2	11423.6
	4650	3004.2	25786.6	11070
	4650	3386.4	25397.2	11282.2
	4650	3386.4	25786.6	22422.9
	4270	3004.2	26175.9	35.4
	4270	3386.4	26175.9	6277.7
	4650	3004.2	26175.9	53.1
	4650	3386.4	26175.9	6878.9
	5030	2239.8	25397.2	10185.8
	5030	2239.8	25786.6	9814.4
	5030	2622	25397.2	972.6
	5030	2622	25786.6	13439.6
	5410	2239.8	25397.2	1361.6
	5410	2239.8	25786.6	19345.9
	5410	2622	25786.6	15225.6
	5030	2622	26175.9	937.2
	5410	2239.8	26175.9	1167.1
	5410	2622	26175.9	3041.6
	5030	3004.2	25397.2	4067.2
	5030	3004.2	25786.6	16127.5
	5030	3386.4	25397.2	5428.9
	5030	3386.4	25786.6	18161.1
	5410	3004.2	25397.2	442.1
	5410	3004.2	25786.6	10804.7
	5410	3386.4	25397.2	2351.9
	5410	3386.4	25786.6	16092.1
	5030	3004.2	26175.9	265.3
	5030	3386.4	26175.9	5853.3
	5410	3004.2	26175.9	265.3
	5410	3386.4	26175.9	5145.9
	5410	3386.4	26565.3	17.7
	5790	1475.5	25007.8	371.4
	5790	1857.7	25007.8	7550.9
	6170	1475.5	25007.8	141.5
	6170	1857.7	24618.4	318.3
	6170	1857.7	25007.8	13881.7
	6550	1857.7	24618.4	176.8
	6550	1857.7	25007.8	2670.2
	6930	1475.5	25007.8	17.7
	6930	1857.7	24618.4	106.1
	6930	1857.7	25007.8	1043.3
	5790	1475.5	25397.2	10344.9
	5790	1475.5	25786.6	5181.3
	5790	1857.7	25397.2	10592.5
	5790	1857.7	25786.6	11830.4
	6170	1475.5	25397.2	12024.9
	6170	1475.5	25786.6	8558.9
	6170	1857.7	25397.2	10910.8
	6170	1857.7	25786.6	9991.3
	5790	1475.5	26175.9	17.7
	5790	1857.7	26175.9	88.4
	6170	1475.5	26175.9	336
	6170	1857.7	26175.9	70.7
	6550	1475.5	25397.2	2422.7
	6550	1475.5	25786.6	1503.1
	6550	1857.7	25397.2	15402.5
	6550	1857.7	25786.6	9743.7
	6930	1475.5	25397.2	901.9
	6930	1475.5	25786.6	265.3
	6930	1857.7	25397.2	2723.3
	6930	1857.7	25786.6	848.8
	6550	1475.5	26175.9	35.4
	6930	1857.7	26175.9	123.8
	5790	2239.8	25007.8	406.7
	6170	2239.8	25007.8	5535
	6550	2239.8	25007.8	10680.9
	6550	2622	25007.8	70.7
	6930	2239.8	24618.4	636.6
	6930	2239.8	25007.8	6030.1
	6930	2622	25007.8	583.6
	5790	2239.8	25397.2	35.4
	5790	2239.8	25786.6	16834.8
	5790	2622	25786.6	10893.1
	6170	2239.8	25397.2	1450.1
	6170	2239.8	25786.6	13651.8
	6170	2622	25786.6	6649.1
	5790	2239.8	26175.9	1237.9
	5790	2239.8	26565.3	35.4
	5790	2622	26175.9	10981.5
	5790	2622	26565.3	1803.7
	6170	2239.8	26175.9	4403.2
	6170	2622	26175.9	14341.4
	6170	2622	26565.3	176.8
	5790	3004.2	25397.2	159.2
	5790	3004.2	25786.6	14306.1
	5790	3386.4	25397.2	35.4
	5790	3386.4	25786.6	13032.8
	6170	3004.2	25786.6	13864
	6170	3386.4	25786.6	15738.4
	5790	3004.2	26175.9	2953.2
	5790	3386.4	26175.9	5711.8
	6170	3004.2	26175.9	5481.9
	6170	3386.4	26175.9	11140.7
	6550	2239.8	25397.2	12785.3
	6550	2239.8	25786.6	6861.3
	6550	2622	25397.2	601.2
	6550	2622	25786.6	8700.4
	6930	2239.8	25397.2	15738.4
	6930	2239.8	25786.6	7020.4
	6930	2622	25397.2	2528.8
	6930	2622	25786.6	9513.8
	6550	2239.8	26175.9	4138
	6550	2622	26175.9	9690.6
	6930	2239.8	26175.9	1609.2
	6930	2622	26175.9	4385.5
	6550	3004.2	25786.6	9036.3
	6550	3386.4	25786.6	7179.6
	6930	3004.2	25786.6	8682.7
	6930	3386.4	25786.6	6878.9
	6550	3004.2	26175.9	5906.3
	6550	3386.4	26175.9	15119.5
	6550	3386.4	26565.3	70.7
	6930	3004.2	26175.9	5817.9
	6930	3004.2	26565.3	35.4
	6930	3386.4	26175.9	14942.7
	6930	3386.4	26565.3	53.1
	4270	3768.6	25397.2	35.4
	4270	3768.6	25786.6	2935.5
	4650	3768.6	25786.6	6189.3
	4270	3768.6	26175.9	17772.1
	4270	4150.8	26175.9	1379.3
	4650	3768.6	26175.9	28028.6
	4650	3768.6	26565.3	406.7
	4650	4150.8	26175.9	6207
	4650	4150.8	26565.3	247.6
	5030	3768.6	25397.2	35.4
	5030	3768.6	25786.6	3625.1
	5410	3768.6	25786.6	9071.7
	5030	3768.6	26175.9	23342.4
	5030	3768.6	26565.3	1520.8
	5030	4150.8	26175.9	8841.8
	5030	4150.8	26565.3	3713.6
	5410	3768.6	26175.9	18267.2
	5410	3768.6	26565.3	2670.2
	5410	4150.8	26175.9	9955.9
	5410	4150.8	26565.3	10875.4
	5410	4533	26565.3	17.7
	5790	3768.6	25786.6	10893.1
	6170	3768.6	25786.6	9213.2
	5790	3768.6	26175.9	18143.4
	5790	3768.6	26565.3	2104.4
	5790	4150.8	26175.9	10840.1
	5790	4150.8	26565.3	13245.1
	6170	3768.6	26175.9	13492.6
	6170	3768.6	26565.3	1184.8
	6170	4150.8	26175.9	8788.8
	6170	4150.8	26565.3	9089.4
	5790	4533	26175.9	17.7
	5790	4533	26565.3	1715.3
	6170	4533	26565.3	4527
	6550	3768.6	25786.6	3006.2
	6930	3768.6	25786.6	4774.6
	6550	3768.6	26175.9	15367.1
	6550	3768.6	26565.3	2015.9
	6550	4150.8	26175.9	7197.2
	6550	4150.8	26565.3	8576.6
	6930	3768.6	26175.9	16693.4
	6930	3768.6	26565.3	2405
	6930	4150.8	26175.9	5906.3
	6930	4150.8	26565.3	10433.4
	6550	4533	26175.9	35.4
	6550	4533	26565.3	5110.6
	6930	4533	26565.3	5676.5
	9210	3386.4	23450.3	406.7
	9970	2239.8	23450.3	123.8
	9970	2622	23060.9	70.7
	9970	2622	23450.3	141.5
	9970	3386.4	22671.6	70.7
	9590	3004.2	23450.3	2210.5
	9590	3386.4	23450.3	7604
	9970	3004.2	23060.9	442.1
	9970	3004.2	23450.3	4332.5
	9970	3386.4	23060.9	990.3
	9970	3386.4	23450.3	11034.6
	7310	1475.5	25007.8	17.7
	7310	1857.7	24618.4	159.2
	7310	1857.7	25007.8	2351.9
	7690	1475.5	25007.8	530.5
	7690	1857.7	24618.4	2864.8
	7690	1857.7	25007.8	12608.4
	8070	1093.3	25007.8	1061
	8450	1093.3	25007.8	2864.8
	8070	1857.7	24229.1	654.3
	8450	1857.7	24229.1	17.7
	8070	1475.5	24618.4	194.5
	8070	1475.5	25007.8	10928.5
	8070	1857.7	24618.4	12343.2
	8070	1857.7	25007.8	13528
	8450	1475.5	24618.4	265.3
	8450	1475.5	25007.8	11795
	8450	1857.7	24618.4	8788.8
	8450	1857.7	25007.8	11423.6
	7310	1475.5	25397.2	937.2
	7310	1475.5	25786.6	141.5
	7310	1857.7	25397.2	2882.4
	7310	1857.7	25786.6	459.8
	7690	1475.5	25397.2	618.9
	7690	1475.5	25786.6	141.5
	7690	1857.7	25397.2	16693.4
	7690	1857.7	25786.6	5128.3
	8070	1093.3	25397.2	919.5
	8450	1093.3	25397.2	1856.8
	8450	1093.3	25786.6	353.7
	8070	1475.5	25397.2	10893.1
	8070	1475.5	25786.6	636.6
	8070	1857.7	25397.2	11246.8
	8070	1857.7	25786.6	9107.1
	8450	1475.5	25397.2	14040.8
	8450	1475.5	25786.6	1379.3
	8450	1857.7	25397.2	8983.3
	8450	1857.7	25786.6	7922.3
	8070	1857.7	26175.9	70.7
	8450	1857.7	26175.9	17.7
	7310	2622	24229.1	35.4
	7690	2239.8	24229.1	2458
	7690	2622	24229.1	1591.5
	7310	2239.8	24618.4	742.7
	7310	2239.8	25007.8	7126.5
	7310	2622	24618.4	371.4
	7310	2622	25007.8	848.8
	7690	2239.8	24618.4	6878.9
	7690	2239.8	25007.8	4049.6
	7690	2622	24618.4	212.2
	7690	2622	25007.8	106.1
	7690	3004.2	24229.1	88.4
	8070	2239.8	24229.1	7391.8
	8070	2622	24229.1	2281.2
	8450	2239.8	24229.1	1273.2
	8450	2622	24229.1	565.9
	8070	2239.8	24618.4	3306.8
	8070	2239.8	25007.8	212.2
	8070	2622	24618.4	53.1
	8450	2239.8	24618.4	6207
	8450	2239.8	25007.8	1149.4
	8450	2622	24618.4	954.9
	8450	2622	25007.8	247.6
	8070	3004.2	24229.1	6755.2
	8070	3386.4	24229.1	919.5
	8450	3004.2	24229.1	194.5
	8450	3386.4	24229.1	17.7
	8070	3004.2	24618.4	3094.6
	8070	3386.4	24618.4	11264.5
	8070	3386.4	25007.8	1538.5
	8450	3004.2	24618.4	10574.8
	8450	3004.2	25007.8	106.1
	8450	3386.4	24618.4	8452.8
	8450	3386.4	25007.8	6189.3
	7310	2239.8	25397.2	9955.9
	7310	2239.8	25786.6	6578.3
	7310	2622	25397.2	2440.3
	7310	2622	25786.6	12201.7
	7690	2239.8	25397.2	4562.4
	7690	2239.8	25786.6	5110.6
	7690	2622	25786.6	1556.2
	7310	2239.8	26175.9	636.6
	7310	2622	26175.9	7586.3
	7690	2239.8	26175.9	548.2
	7690	2622	26175.9	5711.8
	7690	2622	26565.3	35.4
	7310	3004.2	25786.6	13740.2
	7310	3386.4	25786.6	7639.3
	7690	3004.2	25786.6	5428.9
	7690	3386.4	25786.6	5163.6
	7310	3004.2	26175.9	4261.8
	7310	3004.2	26565.3	106.1
	7310	3386.4	26175.9	15207.9
	7310	3386.4	26565.3	159.2
	7690	3004.2	26175.9	4314.8
	7690	3004.2	26565.3	17.7
	7690	3386.4	26175.9	9372.3
	7690	3386.4	26565.3	194.5
	8070	2239.8	25397.2	1255.5
	8070	2239.8	25786.6	4244.1
	8070	2622	25786.6	3961.1
	8450	2239.8	25397.2	2281.2
	8450	2239.8	25786.6	6489.9
	8450	2622	25786.6	4138
	8070	2239.8	26175.9	495.1
	8070	2622	26175.9	5941.7
	8450	2239.8	26175.9	565.9
	8450	2239.8	26565.3	265.3
	8450	2622	26175.9	3183.1
	8070	3004.2	25397.2	17.7
	8070	3004.2	25786.6	12873.7
	8070	3386.4	25786.6	9796.7
	8450	3004.2	25786.6	14730.5
	8450	3386.4	25786.6	8965.6
	8070	3004.2	26175.9	3041.6
	8070	3386.4	26175.9	10238.8
	8070	3386.4	26565.3	88.4
	8450	3004.2	26175.9	2953.2
	8450	3386.4	26175.9	12201.7
	8450	3386.4	26565.3	35.4
	8830	1093.3	25007.8	636.6
	8830	1475.5	25007.8	4580.1
	8830	1857.7	24618.4	689.7
	8830	1857.7	25007.8	12113.3
	9210	1475.5	25007.8	760.4
	9210	1857.7	24618.4	35.4
	9210	1857.7	25007.8	3695.9
	9970	1093.3	24618.4	247.6
	9970	1093.3	25007.8	1008
	9590	1857.7	24229.1	265.3
	9970	1475.5	24229.1	159.2
	9970	1857.7	23839.7	88.4
	9970	1857.7	24229.1	7674.7
	9590	1475.5	24618.4	141.5
	9590	1475.5	25007.8	901.9
	9590	1857.7	24618.4	1326.3
	9590	1857.7	25007.8	3625.1
	9970	1475.5	24618.4	5800.2
	9970	1475.5	25007.8	6843.6
	9970	1857.7	24618.4	17895.9
	9970	1857.7	25007.8	18090.4
	8830	1093.3	25397.2	1414.7
	8830	1093.3	25786.6	106.1
	9210	1093.3	25397.2	424.4
	8830	1475.5	25397.2	9266.2
	8830	1475.5	25786.6	937.2
	8830	1857.7	25397.2	12307.8
	8830	1857.7	25786.6	5641.1
	9210	1475.5	25397.2	2882.4
	9210	1475.5	25786.6	424.4
	9210	1857.7	25397.2	7374.1
	9210	1857.7	25786.6	5305.1
	9590	1093.3	25397.2	17.7
	9970	1093.3	25397.2	406.7
	9590	1475.5	25397.2	1927.5
	9590	1475.5	25786.6	176.8
	9590	1857.7	25397.2	8417.4
	9590	1857.7	25786.6	2917.8
	9970	1475.5	25397.2	1556.2
	9970	1857.7	25397.2	8824.1
	9970	1857.7	25786.6	1379.3
	9210	2622	23839.7	53.1
	9210	2622	24229.1	17.7
	8830	2239.8	24618.4	4703.9
	8830	2239.8	25007.8	6472.2
	8830	2622	24618.4	972.6
	8830	2622	25007.8	1874.5
	9210	2239.8	24618.4	672
	9210	2239.8	25007.8	7550.9
	9210	2622	24618.4	831.1
	9210	2622	25007.8	601.2
	8830	3386.4	24229.1	17.7
	9210	3004.2	23839.7	70.7
	9210	3004.2	24229.1	353.7
	9210	3386.4	23839.7	3501.4
	9210	3386.4	24229.1	1768.4
	8830	3004.2	24618.4	10203.5
	8830	3004.2	25007.8	477.5
	8830	3386.4	24618.4	12378.6
	8830	3386.4	25007.8	3483.7
	9210	3004.2	24618.4	9443.1
	9210	3004.2	25007.8	17.7
	9210	3386.4	24618.4	13846.3
	9210	3386.4	25007.8	88.4
	9590	2239.8	23839.7	389
	9590	2239.8	24229.1	1980.6
	9590	2622	23839.7	530.5
	9590	2622	24229.1	477.5
	9970	2239.8	23839.7	3855
	9970	2239.8	24229.1	8382
	9970	2622	23839.7	1414.7
	9970	2622	24229.1	866.5
	9590	2239.8	24618.4	4456.3
	9590	2239.8	25007.8	5517.3
	9590	2622	24618.4	1768.4
	9590	2622	25007.8	742.7
	9970	2239.8	24618.4	10274.2
	9970	2239.8	25007.8	4580.1
	9970	2622	24618.4	459.8
	9590	3004.2	23839.7	5517.3
	9590	3004.2	24229.1	6702.1
	9590	3386.4	23839.7	4916.1
	9590	3386.4	24229.1	11034.6
	9970	3004.2	23839.7	8010.7
	9970	3004.2	24229.1	247.6
	9970	3386.4	23839.7	1591.5
	9590	3004.2	24618.4	3183.1
	9590	3386.4	24618.4	3147.7
	8830	2239.8	25397.2	2051.3
	8830	2239.8	25786.6	5782.6
	8830	2622	25786.6	1131.8
	9210	2239.8	25397.2	1733
	9210	2239.8	25786.6	7851.5
	9210	2622	25786.6	4686.2
	8830	2239.8	26175.9	371.4
	8830	2622	26175.9	3466
	9210	2239.8	26175.9	389
	9210	2622	26175.9	4898.4
	9210	2622	26565.3	17.7
	8830	3004.2	25786.6	11070
	8830	3386.4	25786.6	10928.5
	9210	3004.2	25786.6	15367.1
	9210	3386.4	25786.6	9266.2
	8830	3004.2	26175.9	3766.6
	8830	3386.4	26175.9	8824.1
	9210	3004.2	26175.9	4756.9
	9210	3386.4	26175.9	9566.9
	9210	3386.4	26565.3	53.1
	9590	2239.8	25397.2	4562.4
	9590	2239.8	25786.6	10062
	9590	2622	25397.2	1361.6
	9590	2622	25786.6	5570.3
	9970	2239.8	25397.2	8611.9
	9970	2239.8	25786.6	4297.1
	9970	2622	25397.2	3784.3
	9970	2622	25786.6	2723.3
	9590	2239.8	26175.9	159.2
	9590	2622	26175.9	1290.9
	9970	2239.8	26175.9	17.7
	9970	2622	26175.9	53.1
	9590	3004.2	25397.2	6808.2
	9590	3004.2	25786.6	10663.2
	9590	3386.4	25397.2	3077
	9590	3386.4	25786.6	11653.5
	9970	3004.2	25397.2	15968.3
	9970	3004.2	25786.6	7993
	9970	3386.4	25397.2	10910.8
	9970	3386.4	25786.6	11547.4
	9590	3004.2	26175.9	831.1
	9590	3386.4	26175.9	3872.7
	9590	3386.4	26565.3	123.8
	9970	3004.2	26175.9	141.5
	9970	3004.2	26565.3	17.7
	9970	3386.4	26175.9	1998.3
	9970	3768.6	22282.2	141.5
	9970	3768.6	22671.6	654.3
	9590	3768.6	23450.3	2741
	9970	3768.6	23060.9	2652.5
	9970	3768.6	23450.3	8700.4
	9970	4150.8	23060.9	17.7
	8070	3768.6	24618.4	1573.8
	8070	3768.6	25007.8	742.7
	8450	3768.6	24618.4	10521.8
	8450	3768.6	25007.8	2847.1
	7310	3768.6	25786.6	3412.9
	7690	3768.6	25786.6	919.5
	7310	3768.6	26175.9	17931.2
	7310	3768.6	26565.3	3130
	7310	4150.8	26175.9	3165.4
	7310	4150.8	26565.3	10928.5
	7690	3768.6	26175.9	14801.2
	7690	3768.6	26565.3	1679.9
	7690	4150.8	26175.9	12237.1
	7690	4150.8	26565.3	8081.4
	7310	4533	26565.3	5305.1
	7690	4533	26175.9	35.4
	7690	4533	26565.3	7038.1
	8070	3768.6	25786.6	4597.7
	8450	3768.6	25786.6	2723.3
	8070	3768.6	26175.9	13687.1
	8070	3768.6	26565.3	848.8
	8070	4150.8	26175.9	9354.6
	8070	4150.8	26565.3	7869.2
	8450	3768.6	26175.9	12696.9
	8450	3768.6	26565.3	1167.1
	8450	4150.8	26175.9	8099.1
	8450	4150.8	26565.3	12396.2
	8070	4533	26175.9	229.9
	8070	4533	26565.3	7179.6
	8450	4533	26175.9	123.8
	8450	4533	26565.3	7604
	8830	3768.6	24229.1	2422.7
	9210	3768.6	23839.7	7144.2
	9210	3768.6	24229.1	11388.3
	9210	4150.8	24229.1	17.7
	8830	3768.6	24618.4	16269
	8830	3768.6	25007.8	1184.8
	8830	4150.8	24618.4	88.4
	9210	3768.6	24618.4	10415.7
	9590	3768.6	23839.7	3006.2
	9590	3768.6	24229.1	4898.4
	9590	3768.6	24618.4	159.2
	8830	3768.6	25786.6	5446.6
	9210	3768.6	25786.6	2847.1
	9210	4150.8	25786.6	53.1
	8830	3768.6	26175.9	15685.4
	8830	3768.6	26565.3	1361.6
	8830	4150.8	26175.9	8240.6
	8830	4150.8	26565.3	13563.4
	9210	3768.6	26175.9	15437.8
	9210	3768.6	26565.3	2829.4
	9210	4150.8	26175.9	10787
	9210	4150.8	26565.3	11123
	8830	4533	26565.3	4739.2
	9210	4533	26565.3	3094.6
	9590	3768.6	25397.2	123.8
	9590	3768.6	25786.6	10539.5
	9590	4150.8	25786.6	53.1
	9970	3768.6	25397.2	654.3
	9970	3768.6	25786.6	14359.1
	9970	4150.8	25786.6	778.1
	9590	3768.6	26175.9	10008.9
	9590	3768.6	26565.3	2458
	9590	4150.8	26175.9	12785.3
	9590	4150.8	26565.3	10716.3
	9970	3768.6	26175.9	8134.5
	9970	3768.6	26565.3	707.3
	9970	4150.8	26175.9	13846.3
	9970	4150.8	26565.3	10398
	9590	4533	26175.9	282.9
	9590	4533	26565.3	3377.6
	9970	4533	26175.9	778.1
	9970	4533	26565.3	2511.1
	15290	3386.4	19556.6	282.9
	14910	3386.4	20335.3	336
	15290	3004.2	20335.3	159.2
	15290	3386.4	19945.9	3342.2
	15290	3386.4	20335.3	8081.4
	15670	2622	20335.3	35.4
	16050	2622	20335.3	866.5
	15670	3386.4	19167.2	53.1
	15670	3386.4	19556.6	6348.4
	16050	3004.2	19556.6	35.4
	16050	3386.4	19167.2	141.5
	16050	3386.4	19556.6	16039.1
	15670	3004.2	19945.9	583.6
	15670	3004.2	20335.3	6153.9
	15670	3386.4	19945.9	21025.9
	15670	3386.4	20335.3	18709.3
	16050	3004.2	19945.9	6808.2
	16050	3004.2	20335.3	18249.5
	16050	3386.4	19945.9	14836.6
	16050	3386.4	20335.3	5145.9
	16050	5679.5	17220.3	17.7
	16050	6061.7	17220.3	813.4
	16050	6443.9	16830.9	53.1
	16050	6443.9	17220.3	4297.1
	14530	4915.2	18777.8	212.2
	14530	4150.8	19556.6	336
	14150	4150.8	19945.9	53.1
	14530	4150.8	19945.9	1255.5
	14530	4150.8	20335.3	778.1
	14150	4533	19167.2	17.7
	14150	4533	19556.6	2758.6
	14150	4915.2	19556.6	265.3
	14530	4533	19167.2	512.8
	14530	4533	19556.6	4332.5
	14530	4915.2	19167.2	2634.9
	14530	4915.2	19556.6	4350.2
	14150	4533	19945.9	2864.8
	14150	4533	20335.3	424.4
	14150	4915.2	19945.9	212.2
	14150	4915.2	20335.3	88.4
	14530	4533	19945.9	5004.5
	14530	4533	20335.3	1503.1
	14530	4915.2	19945.9	2228.1
	14530	4915.2	20335.3	1662.3
	14530	5297.3	18777.8	300.6
	14530	5297.3	19167.2	336
	14530	5297.3	19556.6	282.9
	14910	4533	18777.8	35.4
	14910	4915.2	18777.8	884.2
	15290	4533	18777.8	106.1
	15290	4915.2	18777.8	1131.8
	15670	4533	18777.8	194.5
	15670	4915.2	18777.8	725
	16050	4533	18777.8	17.7
	16050	4915.2	18777.8	17.7
	14910	3768.6	19556.6	424.4
	14910	4150.8	19167.2	141.5
	14910	4150.8	19556.6	3253.8
	15290	3768.6	19167.2	990.3
	15290	3768.6	19556.6	9920.5
	15290	4150.8	19167.2	6030.1
	15290	4150.8	19556.6	14111.6
	14910	3768.6	19945.9	2458
	14910	3768.6	20335.3	1679.9
	14910	4150.8	19945.9	10150.4
	14910	4150.8	20335.3	7833.9
	15290	3768.6	19945.9	18231.8
	15290	3768.6	20335.3	15862.2
	15290	4150.8	19945.9	8788.8
	15290	4150.8	20335.3	7957.6
	14910	4533	19167.2	3784.3
	14910	4533	19556.6	8063.7
	14910	4915.2	19167.2	6171.6
	14910	4915.2	19556.6	3572.1
	15290	4533	19167.2	13899.3
	15290	4533	19556.6	1874.5
	15290	4915.2	19167.2	9001
	15290	4915.2	19556.6	1538.5
	14910	4533	19945.9	4845.3
	14910	4533	20335.3	3748.9
	14910	4915.2	19945.9	17.7
	14910	4915.2	20335.3	123.8
	15290	4533	20335.3	106.1
	15670	3768.6	19167.2	6560.6
	15670	3768.6	19556.6	18514.8
	15670	4150.8	19167.2	17913.5
	15670	4150.8	19556.6	4739.2
	16050	3768.6	19167.2	11352.9
	16050	3768.6	19556.6	15844.5
	16050	4150.8	19167.2	13775.6
	16050	4150.8	19556.6	8258.3
	15670	3768.6	19945.9	7763.1
	15670	3768.6	20335.3	4986.8
	15670	4533	19167.2	17719
	15670	4533	19556.6	2422.7
	15670	4915.2	19167.2	6454.5
	15670	4915.2	19556.6	10079.7
	16050	4533	19167.2	10008.9
	16050	4533	19556.6	16056.8
	16050	4915.2	19167.2	1909.8
	16050	4915.2	19556.6	7338.7
	15670	4915.2	19945.9	4138
	16050	4533	19945.9	3342.2
	16050	4915.2	19945.9	14040.8
	16050	4915.2	20335.3	707.3
	14910	5297.3	18777.8	2422.7
	14910	5679.5	18777.8	141.5
	15290	5297.3	18777.8	5817.9
	15290	5679.5	18388.4	406.7
	15290	5679.5	18777.8	2493.4
	15290	6061.7	18388.4	70.7
	15290	6061.7	18777.8	17.7
	15670	5679.5	17999.1	477.5
	16050	5297.3	17999.1	901.9
	16050	5679.5	17609.7	2617.2
	16050	5679.5	17999.1	4191
	15670	5297.3	18777.8	1856.8
	15670	5679.5	18388.4	2228.1
	15670	5679.5	18777.8	3466
	16050	5297.3	18388.4	159.2
	16050	5679.5	18388.4	4420.9
	16050	5679.5	18777.8	795.8
	15670	6061.7	17609.7	212.2
	15670	6061.7	17999.1	2900.1
	15670	6443.9	17609.7	512.8
	15670	6443.9	17999.1	106.1
	16050	6061.7	17609.7	6083.2
	16050	6061.7	17999.1	2634.9
	16050	6443.9	17609.7	5269.7
	16050	6443.9	17999.1	5375.8
	15670	6061.7	18388.4	1715.3
	15670	6061.7	18777.8	459.8
	15670	6443.9	18777.8	353.7
	16050	6061.7	18388.4	919.5
	16050	6061.7	18777.8	565.9
	16050	6443.9	18388.4	1273.2
	16050	6443.9	18777.8	1644.6
	14910	5297.3	19167.2	3978.8
	14910	5297.3	19556.6	6861.3
	14910	5679.5	19167.2	972.6
	14910	5679.5	19556.6	1980.6
	15290	5297.3	19167.2	4969.1
	15290	5297.3	19556.6	8116.8
	15290	5679.5	19167.2	2528.8
	15290	5679.5	19556.6	4933.7
	15290	5297.3	19945.9	406.7
	15290	5679.5	19945.9	548.2
	14910	6061.7	19167.2	53.1
	14910	6061.7	19556.6	70.7
	15290	6061.7	19167.2	1131.8
	15290	6061.7	19556.6	4031.9
	15290	6443.9	19167.2	176.8
	15290	6443.9	19556.6	70.7
	15670	5297.3	19167.2	2970.9
	15670	5297.3	19556.6	5888.7
	15670	5679.5	19167.2	1237.9
	15670	5679.5	19556.6	4756.9
	16050	5297.3	19167.2	1697.6
	16050	5297.3	19556.6	1485.4
	16050	5679.5	19167.2	884.2
	16050	5679.5	19556.6	4049.6
	15670	5297.3	19945.9	11299.9
	15670	5679.5	19945.9	6083.2
	16050	5297.3	19945.9	12926.7
	16050	5297.3	20335.3	1273.2
	16050	5679.5	19945.9	8063.7
	15670	6061.7	19167.2	1874.5
	15670	6061.7	19556.6	4880.7
	15670	6443.9	19167.2	2970.9
	15670	6443.9	19556.6	53.1
	16050	6061.7	19167.2	1025.7
	16050	6061.7	19556.6	3094.6
	16050	6443.9	19167.2	1839.1
	10350	1857.7	23450.3	353.7
	10730	1475.5	23450.3	194.5
	10730	1857.7	23060.9	2475.7
	10730	1857.7	23450.3	14129.2
	11110	1857.7	22671.6	1096.4
	11490	1475.5	22671.6	53.1
	11490	1857.7	22671.6	4668.5
	11110	1475.5	23060.9	123.8
	11110	1475.5	23450.3	6507.6
	11110	1857.7	23060.9	21715.5
	11110	1857.7	23450.3	24933.9
	11490	1475.5	23060.9	2245.8
	11490	1475.5	23450.3	13881.7
	11490	1857.7	23060.9	26242.5
	11490	1857.7	23450.3	1609.2
	10350	2622	22282.2	1308.6
	10350	2622	22671.6	2245.8
	10730	2239.8	22282.2	17.7
	10730	2239.8	22671.6	3023.9
	10730	2622	22282.2	3359.9
	10730	2622	22671.6	6189.3
	10350	2239.8	23060.9	389
	10350	2239.8	23450.3	1750.7
	10350	2622	23060.9	282.9
	10350	2622	23450.3	176.8
	10730	2239.8	23060.9	13704.8
	10730	2239.8	23450.3	13934.7
	10730	2622	23060.9	7055.8
	10730	2622	23450.3	1945.2
	10350	3004.2	22282.2	778.1
	10350	3004.2	22671.6	1255.5
	10350	3386.4	22282.2	618.9
	10350	3386.4	22671.6	6136.2
	10730	3004.2	22282.2	1856.8
	10730	3004.2	22671.6	13598.7
	10730	3386.4	22282.2	778.1
	10730	3386.4	22671.6	11034.6
	10350	3004.2	23060.9	2705.6
	10350	3004.2	23450.3	4456.3
	10350	3386.4	23060.9	13474.9
	10350	3386.4	23450.3	15862.2
	10730	3004.2	23060.9	8099.1
	10730	3004.2	23450.3	10168.1
	10730	3386.4	23060.9	725
	10730	3386.4	23450.3	4615.4
	11110	2239.8	22282.2	795.8
	11110	2239.8	22671.6	13934.7
	11110	2622	22282.2	1114.1
	11110	2622	22671.6	5322.8
	11490	2239.8	22282.2	194.5
	11490	2239.8	22671.6	20088.6
	11490	2622	22282.2	530.5
	11490	2622	22671.6	11105.3
	11110	2239.8	23060.9	12077.9
	11110	2239.8	23450.3	6808.2
	11490	2239.8	23060.9	3678.2
	11490	2622	23060.9	1078.7
	11490	2622	23450.3	106.1
	11110	3004.2	22282.2	3094.6
	11110	3004.2	22671.6	11635.8
	11110	3386.4	22282.2	742.7
	11110	3386.4	22671.6	19858.7
	11490	3004.2	22282.2	442.1
	11490	3004.2	22671.6	14978
	11490	3386.4	22282.2	17.7
	11490	3386.4	22671.6	4986.8
	11110	3004.2	23060.9	17.7
	11110	3386.4	23060.9	4438.6
	11490	3004.2	23060.9	15862.2
	11490	3004.2	23450.3	5747.2
	11490	3386.4	23060.9	14589
	11490	3386.4	23450.3	9708.3
	11870	1093.3	23450.3	247.6
	12250	1093.3	23450.3	601.2
	11870	1857.7	22671.6	2033.6
	11870	1475.5	23060.9	2581.8
	11870	1475.5	23450.3	19628.8
	11870	1857.7	23060.9	25888.9
	11870	1857.7	23450.3	7692.4
	12250	1475.5	23060.9	636.6
	12250	1475.5	23450.3	18514.8
	12250	1857.7	23060.9	8081.4
	12250	1857.7	23450.3	23430.8
	12630	1093.3	23450.3	17.7
	12630	1475.5	23450.3	4438.6
	12630	1857.7	23060.9	141.5
	12630	1857.7	23450.3	13227.4
	13010	1475.5	23450.3	70.7
	13010	1857.7	23450.3	1644.6
	13010	2622	21892.8	194.5
	13010	3386.4	21114.1	106.1
	12630	3386.4	21503.4	123.8
	12630	3386.4	21892.8	53.1
	13010	3004.2	21503.4	53.1
	13010	3004.2	21892.8	2069
	13010	3386.4	21503.4	1008
	13010	3386.4	21892.8	5199
	11870	2239.8	22671.6	12290.1
	11870	2622	22671.6	3872.7
	12250	2239.8	22671.6	194.5
	12250	2622	22671.6	70.7
	11870	2239.8	23060.9	18797.7
	11870	2239.8	23450.3	618.9
	11870	2622	23060.9	6242.3
	11870	2622	23450.3	3660.5
	12250	2239.8	23060.9	13103.6
	12250	2239.8	23450.3	14712.8
	12250	2622	23060.9	2175.1
	12250	2622	23450.3	3377.6
	11870	3004.2	22671.6	442.1
	11870	3386.4	22671.6	17.7
	11870	3004.2	23060.9	3377.6
	11870	3004.2	23450.3	8311.3
	11870	3386.4	23060.9	2228.1
	11870	3386.4	23450.3	13952.4
	12250	3004.2	23060.9	1114.1
	12250	3004.2	23450.3	14235.3
	12250	3386.4	23060.9	1450.1
	12250	3386.4	23450.3	13722.5
	13010	2622	22282.2	53.1
	12630	2239.8	23060.9	512.8
	12630	2239.8	23450.3	13775.6
	12630	2622	23060.9	53.1
	12630	2622	23450.3	4739.2
	13010	2239.8	23450.3	4385.5
	13010	2622	23450.3	2511.1
	13010	3004.2	22282.2	1821.4
	13010	3004.2	22671.6	35.4
	13010	3386.4	22282.2	3819.7
	13010	3386.4	22671.6	1167.1
	12630	3004.2	23060.9	229.9
	12630	3004.2	23450.3	12962.1
	12630	3386.4	23060.9	601.2
	12630	3386.4	23450.3	14553.6
	13010	3004.2	23060.9	176.8
	13010	3004.2	23450.3	10008.9
	13010	3386.4	23060.9	3412.9
	13010	3386.4	23450.3	8841.8
	10730	1093.3	24229.1	583.6
	10350	1093.3	24618.4	1679.9
	10350	1093.3	25007.8	3572.1
	10730	1093.3	24618.4	4933.7
	10730	1093.3	25007.8	7568.6
	10350	1475.5	24229.1	2794
	10350	1857.7	23839.7	4898.4
	10350	1857.7	24229.1	22139.9
	10730	1475.5	23839.7	4084.9
	10730	1475.5	24229.1	13970.1
	10730	1857.7	23839.7	23625.4
	10730	1857.7	24229.1	19752.6
	10350	1475.5	24618.4	13899.3
	10350	1475.5	25007.8	18231.8
	10350	1857.7	24618.4	13634.1
	10350	1857.7	25007.8	6136.2
	10730	1475.5	24618.4	22263.7
	10730	1475.5	25007.8	24916.3
	10730	1857.7	24618.4	7816.2
	10730	1857.7	25007.8	8081.4
	11110	711.1	24229.1	17.7
	11110	1093.3	23839.7	229.9
	11110	1093.3	24229.1	4031.9
	11490	711.1	24229.1	406.7
	11490	1093.3	23839.7	4031.9
	11490	1093.3	24229.1	16551.9
	11110	711.1	24618.4	795.8
	11110	711.1	25007.8	2175.1
	11110	1093.3	24618.4	8594.3
	11110	1093.3	25007.8	7886.9
	11490	711.1	24618.4	4986.8
	11490	711.1	25007.8	5764.9
	11490	1093.3	24618.4	17100.1
	11490	1093.3	25007.8	6401.5
	11110	1475.5	23839.7	19558.1
	11110	1475.5	24229.1	26525.5
	11110	1857.7	23839.7	18072.7
	11110	1857.7	24229.1	6100.9
	11490	1475.5	23839.7	23395.5
	11490	1475.5	24229.1	22246
	11490	1857.7	23839.7	17.7
	11490	1857.7	24229.1	1043.3
	11110	1475.5	24618.4	25305.3
	11110	1475.5	25007.8	23041.8
	11110	1857.7	24618.4	7940
	11110	1857.7	25007.8	13934.7
	11490	1475.5	24618.4	17135.5
	11490	1475.5	25007.8	19522.7
	11490	1857.7	24618.4	8275.9
	11490	1857.7	25007.8	20424.6
	10350	1093.3	25397.2	530.5
	10730	1093.3	25397.2	1008
	10350	1475.5	25397.2	7621.7
	10350	1475.5	25786.6	17.7
	10350	1857.7	25397.2	12360.9
	10350	1857.7	25786.6	1043.3
	10730	1475.5	25397.2	13262.7
	10730	1475.5	25786.6	106.1
	10730	1857.7	25397.2	17612.9
	10730	1857.7	25786.6	1184.8
	11110	1093.3	25397.2	318.3
	11490	711.1	25397.2	17.7
	11490	1093.3	25397.2	300.6
	11110	1475.5	25397.2	8611.9
	11110	1475.5	25786.6	17.7
	11110	1857.7	25397.2	16392.7
	11110	1857.7	25786.6	1025.7
	11490	1475.5	25397.2	3200.7
	11490	1857.7	25397.2	9566.9
	11490	1857.7	25786.6	176.8
	10350	2239.8	23839.7	11848
	10350	2239.8	24229.1	6065.5
	10350	2622	23839.7	1786
	10350	2622	24229.1	88.4
	10730	2239.8	23839.7	11246.8
	10730	2239.8	24229.1	2228.1
	10730	2622	23839.7	1061
	10350	2239.8	24618.4	282.9
	10350	2239.8	25007.8	795.8
	10730	2239.8	25007.8	725
	10350	3004.2	23839.7	6171.6
	10350	3386.4	23839.7	2687.9
	10730	3004.2	23839.7	336
	10730	3386.4	23839.7	17.7
	11110	2239.8	23839.7	2670.2
	11110	2239.8	24229.1	17.7
	11110	2239.8	24618.4	17.7
	11110	2239.8	25007.8	12184
	11110	2622	25007.8	1131.8
	11490	2239.8	24618.4	3536.7
	11490	2239.8	25007.8	10486.4
	11490	2622	24618.4	53.1
	11490	2622	25007.8	6649.1
	11110	3004.2	25007.8	70.7
	11490	3004.2	25007.8	176.8
	10350	2239.8	25397.2	15490.9
	10350	2239.8	25786.6	2104.4
	10350	2622	25397.2	8311.3
	10350	2622	25786.6	3837.4
	10730	2239.8	25397.2	18231.8
	10730	2239.8	25786.6	4102.6
	10730	2622	25397.2	5234.4
	10730	2622	25786.6	7020.4
	10350	2622	26175.9	194.5
	10730	2622	26175.9	35.4
	10350	3004.2	25397.2	12926.7
	10350	3004.2	25786.6	11618.2
	10350	3386.4	25397.2	5800.2
	10350	3386.4	25786.6	16074.4
	10730	3004.2	25397.2	6967.4
	10730	3004.2	25786.6	12077.9
	10730	3386.4	25397.2	1503.1
	10730	3386.4	25786.6	17683.6
	10350	3004.2	26175.9	123.8
	10350	3386.4	26175.9	2316.6
	10730	3004.2	26175.9	194.5
	10730	3386.4	26175.9	3412.9
	11110	2239.8	25397.2	19328.2
	11110	2239.8	25786.6	4191
	11110	2622	25397.2	8452.8
	11110	2622	25786.6	7763.1
	11490	2239.8	25397.2	15013.4
	11490	2239.8	25786.6	1520.8
	11490	2622	25397.2	6578.3
	11490	2622	25786.6	3784.3
	11490	2622	26175.9	17.7
	11110	3004.2	25397.2	13722.5
	11110	3004.2	25786.6	12926.7
	11110	3386.4	25397.2	3678.2
	11110	3386.4	25786.6	13032.8
	11490	3004.2	25397.2	13457.3
	11490	3004.2	25786.6	8523.5
	11490	3386.4	25397.2	8081.4
	11490	3386.4	25786.6	12997.5
	11110	3004.2	26175.9	176.8
	11110	3386.4	26175.9	6719.8
	11490	3004.2	26175.9	194.5
	11490	3386.4	26175.9	6878.9
	11870	711.1	24229.1	1432.4
	11870	1093.3	23839.7	11883.4
	11870	1093.3	24229.1	29796.9
	12250	711.1	24229.1	2882.4
	12250	1093.3	23839.7	13545.7
	12250	1093.3	24229.1	30645.8
	11870	711.1	24618.4	4933.7
	11870	711.1	25007.8	4297.1
	11870	1093.3	24618.4	30486.6
	11870	1093.3	25007.8	10751.7
	12250	711.1	24618.4	5570.3
	12250	711.1	25007.8	3130
	12250	1093.3	24618.4	33351.4
	12250	1093.3	25007.8	15543.9
	11870	1475.5	23839.7	14907.3
	11870	1475.5	24229.1	6260
	12250	1475.5	23839.7	23236.3
	12250	1475.5	24229.1	1892.2
	12250	1857.7	23839.7	4173.3
	11870	1475.5	24618.4	15561.6
	11870	1475.5	25007.8	23731.5
	11870	1857.7	24618.4	3802
	11870	1857.7	25007.8	17471.4
	12250	1475.5	24618.4	9354.6
	12250	1475.5	25007.8	28629.8
	12250	1857.7	24618.4	1414.7
	12250	1857.7	25007.8	21574.1
	12630	711.1	24229.1	2617.2
	12630	1093.3	23839.7	9902.8
	12630	1093.3	24229.1	26985.2
	13010	711.1	24229.1	1980.6
	13010	1093.3	23839.7	1414.7
	13010	1093.3	24229.1	10415.7
	12630	711.1	24618.4	3501.4
	12630	711.1	25007.8	725
	12630	1093.3	24618.4	29956.1
	12630	1093.3	25007.8	9761.4
	13010	711.1	24618.4	1237.9
	13010	1093.3	24618.4	9230.9
	13010	1093.3	25007.8	601.2
	12630	1475.5	23839.7	29461
	12630	1475.5	24229.1	26490.1
	12630	1857.7	23839.7	21061.2
	12630	1857.7	24229.1	3077
	13010	1475.5	23839.7	7727.8
	13010	1475.5	24229.1	22546.7
	13010	1857.7	23839.7	15933
	13010	1857.7	24229.1	15296.4
	12630	1475.5	24618.4	28647.5
	12630	1475.5	25007.8	23254
	12630	1857.7	24618.4	11229.1
	12630	1857.7	25007.8	27922.5
	13010	1475.5	24618.4	21432.6
	13010	1475.5	25007.8	6277.7
	13010	1857.7	24618.4	18550.1
	13010	1857.7	25007.8	17223.9
	11870	711.1	25397.2	35.4
	11870	1093.3	25397.2	17.7
	12250	1093.3	25397.2	35.4
	11870	1475.5	25397.2	3147.7
	11870	1857.7	25397.2	9637.6
	12250	1475.5	25397.2	3872.7
	12250	1857.7	25397.2	10627.9
	12630	1475.5	25397.2	176.8
	12630	1857.7	25397.2	4633.1
	13010	1857.7	25397.2	212.2
	12250	2239.8	23839.7	618.9
	12250	2622	23839.7	1485.4
	11870	2239.8	24618.4	1220.2
	11870	2239.8	25007.8	13846.3
	11870	2622	25007.8	12095.6
	12250	2239.8	24618.4	159.2
	12250	2239.8	25007.8	15703.1
	12250	2622	25007.8	2687.9
	12250	3004.2	23839.7	548.2
	11870	3004.2	25007.8	813.4
	12250	3004.2	25007.8	35.4
	12630	2239.8	23839.7	10362.6
	12630	2622	23839.7	3855
	13010	2239.8	23839.7	11282.2
	13010	2239.8	24229.1	3377.6
	13010	2622	23839.7	3660.5
	12630	2239.8	24618.4	1945.2
	12630	2239.8	25007.8	23200.9
	12630	2622	25007.8	10433.4
	13010	2239.8	24618.4	8417.4
	13010	2239.8	25007.8	16746.4
	13010	2622	24618.4	300.6
	13010	2622	25007.8	8718
	12630	3004.2	23839.7	159.2
	13010	3004.2	23839.7	884.2
	12630	3004.2	25007.8	565.9
	13010	3004.2	25007.8	5428.9
	11870	2239.8	25397.2	10592.5
	11870	2239.8	25786.6	212.2
	11870	2622	25397.2	11229.1
	11870	2622	25786.6	3395.3
	12250	2239.8	25397.2	18143.4
	12250	2239.8	25786.6	565.9
	12250	2622	25397.2	15508.6
	12250	2622	25786.6	5393.5
	11870	2622	26175.9	70.7
	11870	3004.2	25397.2	21680.2
	11870	3004.2	25786.6	7285.7
	11870	3386.4	25397.2	5128.3
	11870	3386.4	25786.6	11370.6
	12250	3004.2	25397.2	18284.9
	12250	3004.2	25786.6	8046.1
	12250	3386.4	25397.2	4615.4
	12250	3386.4	25786.6	14359.1
	11870	3004.2	26175.9	123.8
	11870	3386.4	26175.9	6790.5
	12250	3004.2	26175.9	35.4
	12250	3386.4	26175.9	6401.5
	12630	2239.8	25397.2	12484.7
	12630	2239.8	25786.6	141.5
	12630	2622	25397.2	17789.7
	12630	2622	25786.6	3342.2
	13010	2239.8	25397.2	3784.3
	13010	2239.8	25786.6	176.8
	13010	2622	25397.2	14553.6
	13010	2622	25786.6	2210.5
	12630	3004.2	25397.2	22511.3
	12630	3004.2	25786.6	9478.4
	12630	3386.4	25397.2	1626.9
	12630	3386.4	25786.6	14023.1
	13010	3004.2	25397.2	18444
	13010	3004.2	25786.6	11352.9
	13010	3386.4	25397.2	3094.6
	13010	3386.4	25786.6	16728.7
	12630	3004.2	26175.9	70.7
	12630	3386.4	26175.9	5959.4
	13010	3386.4	26175.9	3165.4
	10350	3768.6	22282.2	123.8
	10350	3768.6	22671.6	7869.2
	10730	3768.6	22282.2	813.4
	10730	3768.6	22671.6	5057.5
	10730	4150.8	22671.6	1874.5
	10350	3768.6	23060.9	4527
	10350	3768.6	23450.3	9054
	10730	3768.6	23060.9	17.7
	11110	3768.6	22282.2	141.5
	11110	3768.6	22671.6	13368.8
	11110	4150.8	22671.6	7621.7
	11490	3768.6	22671.6	1184.8
	11490	4150.8	22671.6	2192.8
	11110	3768.6	23060.9	3678.2
	11110	4150.8	23060.9	1962.9
	11490	3768.6	23060.9	15225.6
	11490	3768.6	23450.3	7126.5
	11490	4150.8	23060.9	13032.8
	11490	4150.8	23450.3	1043.3
	11490	4533	22671.6	6861.3
	11490	4533	23060.9	1927.5
	12250	3768.6	21503.4	106.1
	12250	3768.6	21892.8	106.1
	12250	4150.8	21892.8	495.1
	12250	4533	21892.8	424.4
	13010	3768.6	21114.1	353.7
	13010	4150.8	21114.1	17.7
	12630	3768.6	21503.4	389
	12630	3768.6	21892.8	318.3
	12630	4150.8	21503.4	88.4
	12630	4150.8	21892.8	2617.2
	13010	3768.6	21503.4	1556.2
	13010	3768.6	21892.8	4969.1
	13010	4150.8	21503.4	1237.9
	13010	4150.8	21892.8	1644.6
	12630	4533	21892.8	2051.3
	11870	4150.8	22282.2	141.5
	11870	4150.8	22671.6	35.4
	12250	3768.6	22282.2	35.4
	12250	4150.8	22282.2	282.9
	12250	4150.8	22671.6	1114.1
	11870	3768.6	23060.9	3890.4
	11870	3768.6	23450.3	9177.8
	11870	4150.8	23060.9	10362.6
	11870	4150.8	23450.3	3678.2
	12250	3768.6	23060.9	3943.5
	12250	3768.6	23450.3	12290.1
	12250	4150.8	23060.9	9885.2
	12250	4150.8	23450.3	2192.8
	11870	4533	22282.2	495.1
	11870	4533	22671.6	4597.7
	12250	4533	22282.2	3359.9
	12250	4533	22671.6	9938.2
	11870	4533	23060.9	2422.7
	12250	4533	23060.9	1503.1
	12630	3768.6	22282.2	442.1
	12630	3768.6	22671.6	318.3
	12630	4150.8	22282.2	3625.1
	12630	4150.8	22671.6	5411.2
	13010	3768.6	22282.2	4615.4
	13010	3768.6	22671.6	2228.1
	13010	4150.8	22282.2	8611.9
	13010	4150.8	22671.6	12643.8
	12630	3768.6	23060.9	4597.7
	12630	3768.6	23450.3	8275.9
	12630	4150.8	23060.9	10787
	12630	4150.8	23450.3	548.2
	13010	3768.6	23060.9	10663.2
	13010	3768.6	23450.3	3324.5
	13010	4150.8	23060.9	5145.9
	12630	4533	22282.2	4067.2
	12630	4533	22671.6	5322.8
	13010	4533	22282.2	229.9
	13010	4533	22671.6	123.8
	10350	3768.6	25786.6	9266.2
	10350	4150.8	25786.6	17.7
	10730	3768.6	25786.6	8187.5
	10350	3768.6	26175.9	11317.5
	10350	3768.6	26565.3	1803.7
	10350	4150.8	26175.9	16162.9
	10350	4150.8	26565.3	13492.6
	10730	3768.6	26175.9	21857
	10730	3768.6	26565.3	1220.2
	10730	4150.8	26175.9	16887.9
	10730	4150.8	26565.3	8311.3
	10350	4533	26175.9	477.5
	10350	4533	26565.3	884.2
	11110	3768.6	25786.6	5817.9
	11490	3768.6	25786.6	6083.2
	11490	4150.8	25786.6	35.4
	11110	3768.6	26175.9	21202.7
	11110	3768.6	26565.3	972.6
	11110	4150.8	26175.9	13881.7
	11110	4150.8	26565.3	4385.5
	11490	3768.6	26175.9	19505.1
	11490	3768.6	26565.3	406.7
	11490	4150.8	26175.9	15579.3
	11490	4150.8	26565.3	1715.3
	11870	3768.6	25786.6	7108.8
	11870	4150.8	25786.6	35.4
	12250	3768.6	25786.6	7020.4
	12250	4150.8	25786.6	424.4
	11870	3768.6	26175.9	20796
	11870	3768.6	26565.3	53.1
	11870	4150.8	26175.9	17206.2
	11870	4150.8	26565.3	424.4
	12250	3768.6	26175.9	20353.9
	12250	4150.8	26175.9	16039.1
	12630	3768.6	25786.6	10698.6
	12630	4150.8	25786.6	1679.9
	13010	3768.6	25786.6	18214.2
	13010	4150.8	25786.6	8417.4
	12630	3768.6	26175.9	16569.6
	12630	4150.8	26175.9	18426.4
	13010	3768.6	26175.9	9036.3
	13010	4150.8	26175.9	9319.3
	13010	4533	25786.6	2086.7
	13010	4533	26175.9	742.7
	13390	1857.7	23450.3	123.8
	13770	1857.7	23060.9	17.7
	13770	1857.7	23450.3	88.4
	14150	1857.7	22282.2	123.8
	14150	1857.7	22671.6	477.5
	14530	1857.7	22282.2	1379.3
	14530	1857.7	22671.6	7427.1
	14150	1857.7	23060.9	406.7
	14150	1857.7	23450.3	972.6
	14530	1475.5	23060.9	123.8
	14530	1475.5	23450.3	1520.8
	14530	1857.7	23060.9	11087.6
	14530	1857.7	23450.3	6843.6
	13770	2622	21114.1	123.8
	13390	2622	21503.4	88.4
	13390	2622	21892.8	3660.5
	13770	2239.8	21892.8	1114.1
	13770	2622	21503.4	3377.6
	13770	2622	21892.8	16322
	13390	3004.2	21114.1	17.7
	13390	3386.4	21114.1	636.6
	13770	3004.2	21114.1	1149.4
	13770	3386.4	21114.1	3006.2
	13390	3004.2	21503.4	3890.4
	13390	3004.2	21892.8	18391
	13390	3386.4	21503.4	12891.4
	13390	3386.4	21892.8	19169.1
	13770	3004.2	21503.4	18567.8
	13770	3004.2	21892.8	14447.5
	13770	3386.4	21503.4	26666.9
	13770	3386.4	21892.8	919.5
	14150	2622	21114.1	1432.4
	14530	2622	21114.1	2917.8
	14150	2239.8	21503.4	884.2
	14150	2239.8	21892.8	8505.8
	14150	2622	21503.4	9761.4
	14150	2622	21892.8	14606.7
	14530	2239.8	21503.4	2281.2
	14530	2239.8	21892.8	8364.4
	14530	2622	21503.4	9920.5
	14530	2622	21892.8	18939.2
	14150	3004.2	21114.1	1237.9
	14150	3386.4	21114.1	3059.3
	14530	3004.2	21114.1	2086.7
	14530	3386.4	21114.1	1980.6
	14150	3004.2	21503.4	24208.9
	14150	3004.2	21892.8	2935.5
	14150	3386.4	21503.4	23943.7
	14150	3386.4	21892.8	70.7
	14530	3004.2	21503.4	18550.1
	14530	3004.2	21892.8	13439.6
	14530	3386.4	21503.4	15437.8
	14530	3386.4	21892.8	6896.6
	13390	2622	22282.2	4173.3
	13390	2622	22671.6	831.1
	13770	2239.8	22282.2	3766.6
	13770	2239.8	22671.6	2475.7
	13770	2622	22282.2	13899.3
	13770	2622	22671.6	12077.9
	13390	2239.8	23450.3	1450.1
	13390	2622	23060.9	176.8
	13390	2622	23450.3	565.9
	13770	2239.8	23060.9	2953.2
	13770	2239.8	23450.3	1856.8
	13770	2622	23060.9	4792.3
	13770	2622	23450.3	2723.3
	13390	3004.2	22282.2	18903.8
	13390	3004.2	22671.6	11812.7
	13390	3386.4	22282.2	20212.4
	13390	3386.4	22671.6	18461.7
	13770	3004.2	22282.2	3872.7
	13770	3004.2	22671.6	18903.8
	13770	3386.4	22282.2	88.4
	13770	3386.4	22671.6	5888.7
	13390	3004.2	23060.9	8558.9
	13390	3004.2	23450.3	8594.3
	13390	3386.4	23060.9	15278.7
	13390	3386.4	23450.3	5075.2
	13770	3004.2	23060.9	16215.9
	13770	3004.2	23450.3	9283.9
	13770	3386.4	23060.9	4509.3
	13770	3386.4	23450.3	282.9
	14150	2239.8	22282.2	15862.2
	14150	2239.8	22671.6	15296.4
	14150	2622	22282.2	1361.6
	14150	2622	22671.6	5941.7
	14530	2239.8	22282.2	11883.4
	14530	2239.8	22671.6	11653.5
	14530	2622	22282.2	300.6
	14530	2622	22671.6	194.5
	14150	2239.8	23060.9	9920.5
	14150	2239.8	23450.3	3430.6
	14150	2622	23060.9	10680.9
	14150	2622	23450.3	4650.8
	14530	2239.8	23060.9	9248.5
	14530	2239.8	23450.3	7338.7
	14530	2622	23060.9	1874.5
	14530	2622	23450.3	2970.9
	14150	3004.2	22671.6	442.1
	14150	3004.2	23060.9	3819.7
	14150	3004.2	23450.3	389
	14910	1857.7	21892.8	229.9
	14910	1475.5	22671.6	88.4
	14910	1857.7	22282.2	1078.7
	14910	1857.7	22671.6	9796.7
	15290	1475.5	22671.6	672
	15290	1857.7	22282.2	88.4
	15290	1857.7	22671.6	3695.9
	14910	1475.5	23060.9	1414.7
	14910	1475.5	23450.3	4703.9
	14910	1857.7	23060.9	16162.9
	14910	1857.7	23450.3	14359.1
	15290	1475.5	23060.9	1839.1
	15290	1475.5	23450.3	4633.1
	15290	1857.7	23060.9	12484.7
	15290	1857.7	23450.3	16127.5
	16050	1093.3	23450.3	17.7
	15670	1475.5	22671.6	530.5
	15670	1857.7	22282.2	88.4
	15670	1857.7	22671.6	1008
	16050	1475.5	22671.6	88.4
	16050	1857.7	22282.2	159.2
	16050	1857.7	22671.6	1114.1
	15670	1475.5	23060.9	1255.5
	15670	1475.5	23450.3	1821.4
	15670	1857.7	23060.9	3165.4
	15670	1857.7	23450.3	8700.4
	16050	1475.5	23060.9	1503.1
	16050	1475.5	23450.3	2281.2
	16050	1857.7	23060.9	4279.4
	16050	1857.7	23450.3	4208.7
	14910	2622	21114.1	1273.2
	15290	2622	21114.1	2228.1
	14910	2239.8	21503.4	530.5
	14910	2239.8	21892.8	4120.3
	14910	2622	21503.4	4509.3
	14910	2622	21892.8	15225.6
	15290	2239.8	21503.4	795.8
	15290	2239.8	21892.8	990.3
	15290	2622	21503.4	4191
	15290	2622	21892.8	7108.8
	14910	3004.2	21114.1	2281.2
	14910	3386.4	20724.7	159.2
	14910	3386.4	21114.1	2298.9
	15290	3004.2	20724.7	725
	15290	3004.2	21114.1	4721.5
	15290	3386.4	20724.7	11105.3
	15290	3386.4	21114.1	12360.9
	14910	3004.2	21503.4	7621.7
	14910	3004.2	21892.8	21857
	14910	3386.4	21503.4	7409.4
	14910	3386.4	21892.8	13386.5
	15290	3004.2	21503.4	7338.7
	15290	3004.2	21892.8	14129.2
	15290	3386.4	21503.4	7480.2
	15290	3386.4	21892.8	8169.8
	15670	2239.8	21114.1	88.4
	15670	2622	20724.7	1096.4
	15670	2622	21114.1	5623.4
	16050	2239.8	21114.1	1096.4
	16050	2622	20724.7	4332.5
	16050	2622	21114.1	5234.4
	15670	2239.8	21503.4	884.2
	15670	2239.8	21892.8	707.3
	15670	2622	21503.4	3678.2
	15670	2622	21892.8	6136.2
	16050	2239.8	21503.4	884.2
	16050	2239.8	21892.8	1131.8
	16050	2622	21503.4	3483.7
	16050	2622	21892.8	3925.8
	15670	3004.2	20724.7	15190.3
	15670	3004.2	21114.1	12803
	15670	3386.4	20724.7	21202.7
	15670	3386.4	21114.1	16551.9
	16050	3004.2	20724.7	23713.8
	16050	3004.2	21114.1	17719
	16050	3386.4	20724.7	3359.9
	16050	3386.4	21114.1	4314.8
	15670	3004.2	21503.4	11618.2
	15670	3004.2	21892.8	11865.7
	15670	3386.4	21503.4	5375.8
	15670	3386.4	21892.8	2511.1
	16050	3004.2	21503.4	10893.1
	16050	3004.2	21892.8	2634.9
	16050	3386.4	21503.4	2086.7
	14910	2239.8	22282.2	10274.2
	14910	2239.8	22671.6	3872.7
	14910	2622	22282.2	6596
	14910	2622	22671.6	70.7
	15290	2239.8	22282.2	5729.5
	15290	2239.8	22671.6	4898.4
	15290	2622	22282.2	8735.7
	15290	2622	22671.6	1715.3
	14910	2239.8	23060.9	1326.3
	14910	2239.8	23450.3	1538.5
	15290	2239.8	23060.9	3802
	15290	2239.8	23450.3	2210.5
	14910	3004.2	22282.2	1344
	15290	3004.2	22282.2	4898.4
	15290	3386.4	22282.2	17.7
	15670	2239.8	22282.2	4084.9
	15670	2239.8	22671.6	2581.8
	15670	2622	22282.2	7250.3
	15670	2622	22671.6	1945.2
	16050	2239.8	22282.2	3519
	16050	2239.8	22671.6	3377.6
	16050	2622	22282.2	2917.8
	16050	2622	22671.6	1237.9
	15670	2239.8	23060.9	1821.4
	15670	2239.8	23450.3	3660.5
	16050	2239.8	23060.9	2493.4
	16050	2239.8	23450.3	2546.4
	16050	2622	23060.9	35.4
	15670	3004.2	22282.2	2528.8
	16050	3004.2	22282.2	17.7
	13390	1093.3	24229.1	1273.2
	13390	1093.3	24618.4	778.1
	13390	1475.5	23839.7	760.4
	13390	1475.5	24229.1	3589.8
	13390	1857.7	23839.7	4067.2
	13390	1857.7	24229.1	12378.6
	13770	1475.5	23839.7	17.7
	13770	1475.5	24229.1	565.9
	13770	1857.7	23839.7	1733
	13770	1857.7	24229.1	4420.9
	13390	1475.5	24618.4	3466
	13390	1475.5	25007.8	194.5
	13390	1857.7	24618.4	19169.1
	13390	1857.7	25007.8	5340.5
	13770	1475.5	24618.4	282.9
	13770	1857.7	24618.4	8488.2
	13770	1857.7	25007.8	1679.9
	14150	1857.7	23839.7	884.2
	14150	1857.7	24229.1	954.9
	14530	1475.5	23839.7	1609.2
	14530	1475.5	24229.1	1750.7
	14530	1857.7	23839.7	8046.1
	14530	1857.7	24229.1	1998.3
	14150	1475.5	24618.4	17.7
	14150	1857.7	24618.4	813.4
	14150	1857.7	25007.8	194.5
	14530	1475.5	24618.4	141.5
	14530	1857.7	24618.4	990.3
	13390	1857.7	25397.2	141.5
	13390	2239.8	23839.7	7480.2
	13390	2239.8	24229.1	5676.5
	13390	2622	23839.7	3271.5
	13390	2622	24229.1	583.6
	13770	2239.8	23839.7	2422.7
	13770	2239.8	24229.1	7497.9
	13770	2622	23839.7	2405
	13770	2622	24229.1	2882.4
	13390	2239.8	24618.4	10504.1
	13390	2239.8	25007.8	20760.6
	13390	2622	24618.4	1962.9
	13390	2622	25007.8	14111.6
	13770	2239.8	24618.4	10451
	13770	2239.8	25007.8	11158.4
	13770	2622	24618.4	5994.8
	13770	2622	25007.8	14253
	13390	3004.2	23839.7	3059.3
	13770	3004.2	23839.7	1078.7
	13390	3004.2	25007.8	4986.8
	13770	3004.2	24618.4	282.9
	13770	3004.2	25007.8	4155.7
	14150	2239.8	23839.7	4014.2
	14150	2239.8	24229.1	4756.9
	14150	2622	23839.7	6489.9
	14150	2622	24229.1	5216.7
	14530	2239.8	23839.7	6313.1
	14530	2239.8	24229.1	7993
	14530	2622	23839.7	3943.5
	14530	2622	24229.1	3978.8
	14150	2239.8	24618.4	7621.7
	14150	2239.8	25007.8	6100.9
	14150	2622	24618.4	8841.8
	14150	2622	25007.8	14536
	14530	2239.8	24618.4	5216.7
	14530	2239.8	25007.8	2811.7
	14530	2622	24618.4	7869.2
	14530	2622	25007.8	10150.4
	14150	3004.2	23839.7	477.5
	14150	3004.2	24618.4	141.5
	14150	3004.2	25007.8	9354.6
	14530	3004.2	25007.8	10539.5
	14530	3386.4	25007.8	17.7
	13390	2239.8	25397.2	1927.5
	13390	2239.8	25786.6	583.6
	13390	2622	25397.2	11936.5
	13390	2622	25786.6	1414.7
	13770	2239.8	25397.2	813.4
	13770	2239.8	25786.6	17.7
	13770	2622	25397.2	6330.7
	13770	2622	25786.6	300.6
	13390	3004.2	25397.2	19664.2
	13390	3004.2	25786.6	3996.5
	13390	3386.4	25397.2	3165.4
	13390	3386.4	25786.6	17064.7
	13770	3004.2	25397.2	14253
	13770	3004.2	25786.6	2882.4
	13770	3386.4	25397.2	5924
	13770	3386.4	25786.6	15278.7
	13390	3386.4	26175.9	919.5
	13770	3386.4	26175.9	336
	14150	2239.8	25397.2	141.5
	14150	2622	25397.2	2794
	14150	2622	25786.6	70.7
	14530	2239.8	25397.2	123.8
	14530	2622	25397.2	1697.6
	14530	2622	25786.6	35.4
	14150	3004.2	25397.2	15756.1
	14150	3004.2	25786.6	1096.4
	14150	3386.4	25397.2	11423.6
	14150	3386.4	25786.6	8771.1
	14530	3004.2	25397.2	11052.3
	14530	3004.2	25786.6	548.2
	14530	3386.4	25397.2	20902.1
	14530	3386.4	25786.6	7462.5
	14910	1093.3	23839.7	371.4
	14910	1093.3	24229.1	17.7
	15290	1093.3	23839.7	53.1
	15290	1093.3	24229.1	17.7
	14910	1475.5	23839.7	7833.9
	14910	1475.5	24229.1	3872.7
	14910	1857.7	23839.7	13881.7
	14910	1857.7	24229.1	12201.7
	15290	1475.5	23839.7	7550.9
	15290	1475.5	24229.1	3837.4
	15290	1857.7	23839.7	11830.4
	15290	1857.7	24229.1	12024.9
	14910	1475.5	24618.4	389
	14910	1857.7	24618.4	3342.2
	14910	1857.7	25007.8	247.6
	15290	1475.5	24618.4	159.2
	15290	1857.7	24618.4	2723.3
	16050	1093.3	23839.7	17.7
	15670	1475.5	23839.7	1803.7
	15670	1475.5	24229.1	1255.5
	15670	1857.7	23839.7	8470.5
	15670	1857.7	24229.1	3695.9
	16050	1475.5	23839.7	1114.1
	16050	1475.5	24229.1	229.9
	16050	1857.7	23839.7	3466
	16050	1857.7	24229.1	1326.3
	15670	1475.5	24618.4	17.7
	15670	1857.7	24618.4	477.5
	16050	1857.7	24618.4	35.4
	14910	2239.8	23839.7	6030.1
	14910	2239.8	24229.1	6295.4
	14910	2622	23839.7	1043.3
	14910	2622	24229.1	1467.7
	15290	2239.8	23839.7	1025.7
	15290	2239.8	24229.1	9124.8
	15290	2622	24229.1	442.1
	14910	2239.8	24618.4	6366.1
	14910	2239.8	25007.8	707.3
	14910	2622	24618.4	6542.9
	14910	2622	25007.8	8665
	15290	2239.8	24618.4	4332.5
	15290	2239.8	25007.8	848.8
	15290	2622	24618.4	7020.4
	15290	2622	25007.8	9301.6
	14910	3004.2	25007.8	6560.6
	14910	3386.4	25007.8	813.4
	15290	3004.2	24618.4	601.2
	15290	3004.2	25007.8	9001
	15290	3386.4	25007.8	4403.2
	15670	2239.8	23839.7	2741
	15670	2239.8	24229.1	6702.1
	15670	2622	24229.1	2245.8
	16050	2239.8	23839.7	4385.5
	16050	2239.8	24229.1	8965.6
	16050	2622	23839.7	106.1
	16050	2622	24229.1	9885.2
	15670	2239.8	24618.4	2422.7
	15670	2239.8	25007.8	601.2
	15670	2622	24618.4	11777.3
	15670	2622	25007.8	4969.1
	16050	2239.8	24618.4	2564.1
	16050	2239.8	25007.8	17.7
	16050	2622	24618.4	12042.6
	16050	2622	25007.8	3501.4
	15670	3004.2	24618.4	1025.7
	15670	3004.2	25007.8	15455.5
	15670	3386.4	25007.8	14783.5
	16050	3004.2	24618.4	7833.9
	16050	3004.2	25007.8	15862.2
	16050	3386.4	24618.4	1715.3
	16050	3386.4	25007.8	23784.5
	14910	2239.8	25397.2	17.7
	14910	2622	25397.2	672
	14910	2622	25786.6	17.7
	15290	2239.8	25397.2	17.7
	15290	2622	25397.2	636.6
	14910	3004.2	25397.2	11211.4
	14910	3004.2	25786.6	318.3
	14910	3386.4	25397.2	22882.6
	14910	3386.4	25786.6	2033.6
	15290	3004.2	25397.2	8275.9
	15290	3004.2	25786.6	53.1
	15290	3386.4	25397.2	17276.9
	15670	2622	25397.2	159.2
	16050	2622	25397.2	35.4
	15670	3004.2	25397.2	5057.5
	15670	3386.4	25397.2	5853.3
	16050	3004.2	25397.2	778.1
	16050	3386.4	25397.2	1061
	13390	3768.6	21114.1	1202.5
	13390	4150.8	21114.1	1061
	13770	3768.6	21114.1	4686.2
	13770	4150.8	21114.1	2228.1
	13390	3768.6	21503.4	9372.3
	13390	3768.6	21892.8	6207
	13390	4150.8	21503.4	1998.3
	13390	4150.8	21892.8	371.4
	13770	3768.6	21503.4	12732.2
	13770	4150.8	21503.4	6861.3
	13770	4533	21114.1	972.6
	13770	4533	21503.4	336
	14150	3768.6	21114.1	2970.9
	14150	4150.8	21114.1	1149.4
	14530	3768.6	21114.1	636.6
	14530	4150.8	20724.7	548.2
	14530	4150.8	21114.1	2015.9
	14150	3768.6	21503.4	14040.8
	14150	4150.8	21503.4	7692.4
	14530	3768.6	21503.4	10486.4
	14530	3768.6	21892.8	672
	14530	4150.8	21503.4	6843.6
	14150	4533	20724.7	778.1
	14150	4533	21114.1	5163.6
	14150	4915.2	20724.7	512.8
	14150	4915.2	21114.1	742.7
	14530	4533	20724.7	1715.3
	14530	4533	21114.1	6684.4
	14530	4915.2	20724.7	3589.8
	14530	4915.2	21114.1	70.7
	14150	4533	21503.4	2847.1
	14530	4533	21503.4	1626.9
	13390	3768.6	22282.2	12909.1
	13390	3768.6	22671.6	10274.2
	13390	4150.8	22282.2	1856.8
	13390	4150.8	22671.6	2122
	13390	3768.6	23060.9	6012.4
	14910	3768.6	20724.7	1149.4
	14910	3768.6	21114.1	5464.2
	14910	4150.8	20724.7	6613.7
	14910	4150.8	21114.1	8611.9
	15290	3768.6	20724.7	13651.8
	15290	3768.6	21114.1	11865.7
	15290	4150.8	20724.7	12166.3
	15290	4150.8	21114.1	3377.6
	14910	3768.6	21503.4	9832.1
	14910	3768.6	21892.8	1856.8
	14910	4150.8	21503.4	4562.4
	15290	3768.6	21503.4	3519
	15290	3768.6	21892.8	106.1
	14910	4533	20724.7	6242.3
	14910	4533	21114.1	1308.6
	14910	4915.2	20724.7	17.7
	15290	4533	20724.7	212.2
	15670	3768.6	20724.7	6436.8
	15670	3768.6	21114.1	3731.2
	14530	4150.8	25007.8	477.5
	14530	4533	25007.8	123.8
	13390	3768.6	25786.6	19222.1
	13390	4150.8	25786.6	15826.9
	13770	3768.6	25397.2	106.1
	13770	3768.6	25786.6	24350.4
	13770	4150.8	25786.6	7869.2
	13390	3768.6	26175.9	1149.4
	13390	4150.8	26175.9	848.8
	13770	3768.6	26175.9	106.1
	13390	4533	25786.6	389
	14150	3768.6	25397.2	8382
	14150	3768.6	25786.6	17418.4
	14150	4150.8	25397.2	5676.5
	14150	4150.8	25786.6	8771.1
	14530	3768.6	25397.2	23130.2
	14530	3768.6	25786.6	4969.1
	14530	4150.8	25397.2	21627.1
	14530	4150.8	25786.6	583.6
	14530	4533	25397.2	1290.9
	14910	3768.6	25007.8	2758.6
	14910	4150.8	25007.8	9673
	15290	3768.6	25007.8	15066.5
	15290	4150.8	24618.4	565.9
	15290	4150.8	25007.8	21238.1
	14910	4533	25007.8	4102.6
	15290	4533	24618.4	88.4
	15290	4533	25007.8	4031.9
	16050	3768.6	24229.1	194.5
	16050	4150.8	24229.1	1414.7
	15670	3768.6	24618.4	2917.8
	15670	3768.6	25007.8	21803.9
	15670	4150.8	24618.4	11671.2
	15670	4150.8	25007.8	14394.5
	16050	3768.6	24618.4	16286.6
	16050	3768.6	25007.8	10203.5
	16050	4150.8	24618.4	23501.6
	16050	4150.8	25007.8	672
	16050	4533	24229.1	389
	15670	4533	24618.4	2705.6
	15670	4533	25007.8	548.2
	16050	4533	24618.4	3183.1
	14910	3768.6	25397.2	18762.4
	14910	3768.6	25786.6	406.7
	14910	4150.8	25397.2	11954.1
	15290	3768.6	25397.2	8293.6
	15290	4150.8	25397.2	495.1
	14910	4533	25397.2	477.5
	15670	3768.6	25397.2	795.8
	16050	6826.1	16830.9	937.2
	16050	6826.1	17220.3	1450.1
	16050	6826.1	17609.7	1096.4
	16050	6826.1	17999.1	53.1
	16050	6826.1	18388.4	1078.7
	16050	6826.1	18777.8	3448.3
	12630	18673.9	7485.9	1750.7
	12630	18673.9	7875.3	2369.6
	13010	18291.7	7875.3	123.8
	13010	18673.9	7485.9	2281.2
	13010	18673.9	7875.3	5800.2
	13390	18673.9	7096.6	17.7
	13390	18291.7	7875.3	2440.3
	13390	18673.9	7485.9	5269.7
	13390	18673.9	7875.3	5269.7
	13770	18291.7	7875.3	159.2
	13770	18673.9	7485.9	229.9
	13770	18673.9	7875.3	725
	16050	17145.2	7096.6	4279.4
	16050	17145.2	7485.9	4155.7
	16050	17145.2	7875.3	1874.5
	15290	17909.5	6317.8	3359.9
	14910	18673.9	5539.1	406.7
	15290	18673.9	5539.1	618.9
	14910	18673.9	5928.4	4774.6
	14910	18673.9	6317.8	3200.7
	15290	18291.7	5928.4	972.6
	15290	18291.7	6317.8	12431.6
	15290	18673.9	5928.4	5499.6
	15290	18673.9	6317.8	4173.3
	15670	17527.3	6317.8	194.5
	15670	17909.5	6317.8	7975.3
	16050	17909.5	6317.8	2458
	15670	18673.9	5539.1	88.4
	16050	18673.9	5539.1	371.4
	15670	18291.7	5928.4	601.2
	15670	18291.7	6317.8	2139.7
	15670	18673.9	5928.4	4863
	15670	18673.9	6317.8	247.6
	16050	18291.7	5928.4	2493.4
	16050	18291.7	6317.8	4297.1
	16050	18673.9	5928.4	5623.4
	16050	18673.9	6317.8	601.2
	15290	17909.5	6707.2	5252
	15290	17909.5	7096.6	1733
	14910	18673.9	6707.2	2245.8
	14910	18673.9	7096.6	88.4
	15290	18291.7	6707.2	10185.8
	15290	18291.7	7096.6	4668.5
	15290	18673.9	6707.2	6047.8
	15290	18673.9	7096.6	10168.1
	15290	18291.7	7485.9	336
	15290	18673.9	7485.9	4969.1
	15670	17527.3	6707.2	3819.7
	15670	17527.3	7096.6	6189.3
	15670	17909.5	6707.2	2882.4
	15670	17909.5	7096.6	2564.1
	16050	17527.3	6707.2	5375.8
	16050	17527.3	7096.6	6224.6
	16050	17909.5	6707.2	601.2
	16050	17909.5	7096.6	53.1
	15670	17527.3	7485.9	1467.7
	15670	17527.3	7875.3	1503.1
	15670	17909.5	7485.9	5393.5
	15670	17909.5	7875.3	2511.1
	16050	17527.3	7485.9	5375.8
	16050	17527.3	7875.3	7161.9
	16050	17909.5	7485.9	495.1
	16050	17909.5	7875.3	2953.2
	15670	18291.7	6707.2	318.3
	15670	18291.7	7096.6	990.3
	15670	18673.9	6707.2	530.5
	15670	18673.9	7096.6	1326.3
	16050	18291.7	6707.2	70.7
	16050	18291.7	7096.6	265.3
	16050	18673.9	7096.6	459.8
	15670	18291.7	7485.9	11830.4
	15670	18291.7	7875.3	8329
	15670	18673.9	7485.9	5941.7
	15670	18673.9	7875.3	12024.9
	16050	18291.7	7485.9	636.6
	16050	18291.7	7875.3	3306.8
	16050	18673.9	7485.9	884.2
	16050	18673.9	7875.3	3642.8
	12630	18673.9	8264.7	760.4
	13010	18291.7	8264.7	424.4
	13010	18291.7	8654.1	1237.9
	13010	18673.9	8264.7	13032.8
	13010	18673.9	8654.1	19735
	13010	18291.7	9043.4	247.6
	13010	18673.9	9043.4	16852.5
	13010	18673.9	9432.8	7038.1
	13010	18673.9	9822.2	2192.8
	13010	18673.9	10211.6	53.1
	13390	17909.5	8654.1	194.5
	13770	17909.5	8654.1	3501.4
	13390	17909.5	9043.4	1874.5
	13390	17909.5	9432.8	2953.2
	13770	17527.3	9432.8	1149.4
	13770	17909.5	9043.4	19770.3
	13770	17909.5	9432.8	36092.3
	13390	18291.7	8264.7	13174.3
	13390	18291.7	8654.1	25995
	13390	18673.9	8264.7	6153.9
	13390	18673.9	8654.1	8134.5
	13770	18291.7	8264.7	10734
	13770	18291.7	8654.1	27091.3
	13770	18673.9	8264.7	14642.1
	13770	18673.9	8654.1	17842.8
	13390	18291.7	9043.4	24880.9
	13390	18291.7	9432.8	23607.7
	13390	18673.9	9043.4	8806.5
	13390	18673.9	9432.8	15614.7
	13770	18291.7	9043.4	25163.8
	13770	18291.7	9432.8	7002.7
	13770	18673.9	9043.4	7374.1
	13770	18673.9	9432.8	318.3
	14150	17527.3	9432.8	2617.2
	14150	17909.5	9043.4	3695.9
	14150	17909.5	9432.8	28276.2
	14530	17909.5	9432.8	530.5
	14150	18291.7	8654.1	707.3
	14150	18673.9	8264.7	53.1
	14150	18673.9	8654.1	1184.8
	14150	18291.7	9043.4	16304.3
	14150	18291.7	9432.8	27356.6
	14150	18673.9	9043.4	21344.2
	14150	18673.9	9432.8	23077.2
	14530	18291.7	9432.8	2511.1
	14530	18673.9	9432.8	5977.1
	13390	17909.5	9822.2	1096.4
	13390	17909.5	10211.6	282.9
	13770	17527.3	9822.2	2988.5
	13770	17909.5	9822.2	27922.5
	13770	17909.5	10211.6	8700.4
	13390	18291.7	9822.2	16569.6
	13390	18291.7	10211.6	11352.9
	13390	18673.9	9822.2	21291.1
	13390	18673.9	10211.6	23996.7
	13770	18291.7	9822.2	4191
	13770	18291.7	10211.6	8010.7
	13770	18673.9	9822.2	194.5
	13770	18673.9	10211.6	1202.5
	13390	18291.7	10600.9	707.3
	13390	18673.9	10600.9	13899.3
	13390	18673.9	10990.3	265.3
	13770	18291.7	10600.9	565.9
	13770	18673.9	10600.9	1167.1
	14150	17527.3	9822.2	19098.3
	14150	17527.3	10211.6	5340.5
	14150	17909.5	9822.2	25181.5
	14150	17909.5	10211.6	2298.9
	14530	17527.3	9822.2	7073.5
	14530	17527.3	10211.6	23077.2
	14530	17909.5	9822.2	17577.5
	14530	17909.5	10211.6	21839.3
	14530	17527.3	10600.9	795.8
	14150	18291.7	9822.2	6489.9
	14150	18673.9	9822.2	2122
	14530	18291.7	9822.2	28682.9
	14530	18291.7	10211.6	9796.7
	14530	18673.9	9822.2	24615.6
	14530	18673.9	10211.6	2139.7
	16050	17145.2	8264.7	1344
	16050	17145.2	8654.1	2351.9
	16050	17145.2	9043.4	4403.2
	16050	17145.2	9432.8	1025.7
	14910	17145.2	10211.6	813.4
	15290	17145.2	10211.6	35.4
	14910	17145.2	10600.9	4597.7
	15290	17145.2	10600.9	12873.7
	15290	17145.2	10990.3	141.5
	16050	17145.2	9822.2	17.7
	16050	17145.2	10211.6	229.9
	15670	17145.2	10600.9	12042.6
	15670	17145.2	10990.3	194.5
	16050	17145.2	10600.9	5428.9
	15670	17527.3	8264.7	530.5
	15670	17909.5	8264.7	2864.8
	16050	17527.3	8264.7	5411.2
	16050	17527.3	8654.1	6861.3
	16050	17909.5	8264.7	9673
	16050	17909.5	8654.1	16498.8
	16050	17527.3	9043.4	3324.5
	16050	17527.3	9432.8	1733
	16050	17909.5	9043.4	11706.6
	16050	17909.5	9432.8	4827.6
	15670	18291.7	8264.7	247.6
	15670	18673.9	8264.7	1909.8
	16050	18291.7	8264.7	6896.6
	16050	18291.7	8654.1	9177.8
	16050	18673.9	8264.7	11618.2
	16050	18673.9	8654.1	6065.5
	16050	18291.7	9043.4	4367.9
	16050	18291.7	9432.8	17.7
	16050	18673.9	9043.4	1733
	16050	18673.9	9432.8	176.8
	14910	17527.3	10211.6	21998.5
	14910	17909.5	9822.2	247.6
	14910	17909.5	10211.6	27922.5
	15290	17527.3	10211.6	7197.2
	15290	17909.5	10211.6	12449.3
	14910	17527.3	10600.9	9938.2
	14910	17909.5	10600.9	2758.6
	15290	17527.3	10600.9	19469.7
	15290	17909.5	10600.9	12732.2
	14910	18291.7	9822.2	1414.7
	14910	18291.7	10211.6	27710.3
	14910	18673.9	9822.2	4297.1
	14910	18673.9	10211.6	24898.6
	15290	18291.7	10211.6	16056.8
	15290	18673.9	10211.6	13103.6
	14910	18291.7	10600.9	318.3
	14910	18673.9	10600.9	371.4
	15290	18291.7	10600.9	7940
	15290	18673.9	10600.9	10910.8
	15670	17527.3	10211.6	4827.6
	15670	17909.5	10211.6	7674.7
	16050	17527.3	9822.2	1114.1
	16050	17527.3	10211.6	14518.3
	16050	17909.5	9822.2	3572.1
	16050	17909.5	10211.6	25216.9
	15670	17527.3	10600.9	22935.7
	15670	17909.5	10600.9	18143.4
	16050	17527.3	10600.9	13864
	16050	17909.5	10600.9	5694.1
	15670	18291.7	10211.6	7886.9
	15670	18673.9	10211.6	5623.4
	16050	18291.7	9822.2	123.8
	16050	18291.7	10211.6	24951.6
	16050	18673.9	9822.2	3200.7
	16050	18673.9	10211.6	21361.8
	15670	18291.7	10600.9	14942.7
	15670	18673.9	10600.9	14677.4
	16050	18291.7	10600.9	3678.2
	16050	18673.9	10600.9	3059.3
	11490	20202.7	7485.9	35.4
	11490	20584.8	7096.6	1503.1
	11490	20967	7096.6	282.9
	11490	20584.8	7485.9	11901.1
	11490	20584.8	7875.3	5977.1
	11490	20967	7485.9	4509.3
	11490	20967	7875.3	7568.6
	11490	21349.2	7096.6	212.2
	11490	21731.4	7096.6	336
	11490	21349.2	7485.9	1096.4
	11490	21349.2	7875.3	7692.4
	11490	21731.4	7485.9	689.7
	11490	21731.4	7875.3	6012.4
	12630	19438.3	6317.8	760.4
	13010	19438.3	6317.8	1167.1
	12630	19820.5	6317.8	5605.7
	12630	20202.7	6317.8	2546.4
	13010	19820.5	6317.8	6649.1
	13010	20202.7	6317.8	4067.2
[truncated: 12,022 more rows]

## Sheet: ML axis
Voxels	Repetition
Radiatum
1	1521.92	2530	1834	1756	2486	954	1438	3074	2513	1843		1994.99	639.77		5601.29	1772.27		7086.81	6638.44	6189	4721.2	5600.52	5609.4	5020.44	5721.6	4609.04	4816.44
2	3457.66	3564	2762	3593	4234	1374	2863	3654	1733	962		2819.67	1104.66
3	6767.38	4532	5324	3486	2698	4351	2486	3248	2548	1566		3700.64	1555.32
4	6068.74	5134	4324	2486	3214	2168	2314	4214	3125	1954		3500.17	1385.59		279.374			158.111	214.697	240.068	369.832	284.669	286.952	315.402	280.152	387.337	352.004
5	6596.97	6054	3564	4324	3698	2946	3216	2348	2358	3651		3875.6	1432.45
6	4813.17	5321	4321	3216	2968	3654	4279	4320	3624	3258		3977.42	758.347					288.922	71.5068
7	5981.96	6324	6321	2995	3356	4236	3648	3798	4653	3654		4496.7	1266.68
8	6712.44	7325	5499	4836	3896	3549	4236	4023	2789	3046		4591.14	1509.65
9	11538.5	7356	6846	3563	4686	3563	5332	6893	3496	4325		5759.85	2507.24
10	4350.54	5326	5987	3697	5035	4369	4025	3986	3453	5987		4621.55	913.687
11	6807.18	5985	4439	4326	6846	3998	4315	7562	4539	5015		5383.22	1299.32
12	4100.5	4989	5321	2566	5896	7965	5631	5483	6335	4359		5264.55	1435.86
13	7609.62	6315	4996	5321	4286	6532	4873	4098	5079	3265		5237.46	1281.56
14	7966.99	9836	5321	4287	3896	5876	6874	6284	3677	3589		5760.7	2052.17
15	5140.39	5621	6543	6498	5733	7465	2683	8621	3588	2165		5405.74	2068.51
16	8618.68	7651	9879	4683	6535	7206	5684	6473	5048	4325		6610.27	1776.9
17	7191.59	8326	4386	6575	8302	7326	8301	5749	4283	7056		6749.56	1513.85
18	7507.18	6843	5219	5489	7066	6025	6965	5953	5943	6742		6375.22	750.53
19	13410.5	8362	6766	7296	5933	8321	4832	6892	7059	7835		7670.65	2282.55
20	9560.66	8326	7623	8636	9362	7436	9862	10695	5036	4968		8150.47	1936.31
21	1002.68	5621	7673	4896	8321	6963	4985	8246	5666	8024		6139.77	2249.36
22	12467.6	8362	9206	7826	10956	9852	6215	7321	6832	7069		8610.66	1997
23	6435.69	8321	9683	4682	5692	9826	6835	8246	10358	8216		7829.47	1879.32
24	10981.7	8862	9532	5632	8634	7896	6354	6325	6598	9216		8003.07	1730.76
25	10560	9075	11356	5365	6284	6384	7265	5534	4893	8321		7503.7	2245.64
Pyramidal
1	9620.13	8626	10584	9635	7623	8969	9321	11386	9365	10496		9562.51	1071.7		13831.8	2710.07		13852.8	14282.6	13785.9	13350.9	13413	13530.7	13862.1	14822.5	13623.3	13793.9
2	7358.41	9362	9753	8265	10463	7623	10986	12696	8165	7135		9180.64	1808.11
3	8185.17	9321	11263	9216	8621	13565	13254	8965	9623	11263		10327.6	1911.92		146.939
4	21062.9	14653	9652	13256	10658	8965	10365	13549	12330	9565		12405.6	3601.58
5	19919.3	13564	12368	9354	14236	12358	9623	12037	10698	11328		12548.5	3022.44
6	12909.9	10326	9362	10268	13584	14328	12348	16423	9312	12358		12121.9	2319.16
7	16386.5	14329	10268	12709	9365	12369	10687	14239	10583	9785		12072	2329.67
8	10376.4	15364	12698	13949	14239	10596	9783	13496	12846	10395		12374.2	1951.27
9	18761.9	15196	12873	16953	17698	13680	17663	18965	19753	15466		16700.9	2315.19
10	16896.1	15662	15463	13234	12584	10978	13648	17986	18436	14626		14951.3	2404.78
11	11936.6	16896	18363	14358	16398	13354	17496	13694	14528	10968		14799.2	2435.32
12	8205.41	13586	14635	16874	14563	13254	10589	14659	13296	16896		13655.7	2646.84
13	18967.5	16543	17653	13266	13297	20364	11374	19832	14866	18196		16435.8	3090.33
14	8426.36	12356	14876	13359	14075	15438	16845	13598	10983	9254		12921	2692.8
15	14206.6	16563	16893	17986	16548	13268	13684	18326	17213	18365		16305.3	1913.29
16	22620.5	18654	13587	16985	10396	12369	19753	18762	19334	20163		17262.4	3894.18
17	20795.7	22358	16834	13548	16984	16773	19543	20354	20368	16874		18443.2	2653.28
18	6820.93	9658	13256	14658	13258	9874	10566	14568	12365	15638		12066.2	2769.44
19	22305.8	19866	21658	17865	13987	20135	23589	18623	19375	18623		19602.7	2672.93
20	11538.7	15623	17953	9668	12358	15634	18748	13564	13244	12388		14071.9	2873.3
21	5253.35	9625	13286	15483	15862	14796	10519	9105	8365	10384		11267.8	3475.54
22	13179.5	12654	10584	9216	15456	17532	16052	14625	12389	15874		13756.1	2619.36
23	9565.14	12358	13584	10351	9163	14532	13218	11245	13200	16423		12363.9	2296.78
24	12622.4	14386	10358	15463	13251	10078	12146	17485	15986	14523		13629.8	2399.64
25	18398.6	19536	16843	17853	20658	17436	14752	12380	13960	17862		16967.9	2562.18
Oriens
1	14396.4	10519	15984	13996	17651	19536	16595	13749	17613	18523		15856.2	2708.83		21249.8	3226.63		18291.8	20891	21046.8	22181.7	21543.4	21705.7	20855	21750.8	22461.6	21770.5
2	10059	12359	14326	13283	10566	18436	13221	13268	14796	13989		13430.3	2329.66
3	9272.81	13265	15498	18796	14632	15687	21035	18651	14236	10584		15165.7	3661.17		53.6306
4	19155.6	18632	14830	17965	23520	20186	18736	16568	19362	18025		18698	2275.73
5	24060.7	21984	26593	20519	20149	24588	21351	18948	23264	21308		22276.5	2326.36
6	24834.2	15893	19849	23645	14896	23345	20189	20321	19843	29832		21264.7	4366.82
7	19155.6	20166	21584	19843	21658	23514	20612	24896	18363	20318		21011	1979.83
8	11999.3	19752	18462	16543	23584	18414	20365	21486	22321	20318		19324.4	3283.21
9	21537.1	23546	20186	23296	24846	21563	20065	26596	24849	20356		22684	2282.14
10	24761	25861	21968	25876	28651	20486	23468	23267	23269	22036		23964.3	2377.44
11	23403.6	24896	27862	21566	25356	19165	22384	20648	24863	28935		23907.9	3092.56
12	19190.4	14956	19873	26354	20186	23548	20365	24651	19863	17866		20685.2	3345.84
13	13556.3	21653	14798	20219	24874	24135	19366	20354	21365	22384		20270.4	3644.76
14	9740.28	15983	18796	23645	23654	19847	1598	16874	23158	20654		17394.9	6995.64
15	20094.8	26548	24896	28165	24836	18965	23018	22320	28432	24561		24183.6	3150.83
16	15478.9	24583	26876	24326	20158	20646	20356	21584	23584	20354		21794.6	3184.7
17	22768.8	26849	28941	25498	27814	24586	21548	23658	19846	24565		24607.4	2812.58
18	23026.2	27984	24968	20189	21563	28463	25643	23758	29533	24302		24942.9	3031.52
19	26698.9	29698	24165	25432	19846	26541	27856	29846	30563	24589		26523.5	3237.38
20	12439.6	15986	20654	24832	20625	21008	20654	19843	21765	22354		20016.1	3457.04
21	17751.5	19874	18956	26253	19846	23545	19863	20365	21535	23945		21193.3	2617.95
22	16675	20148	23648	27483	20246	19866	23598	23958	26512	24865		22699.9	3370.63
23	24465.6	25651	21051	22369	20358	23216	26985	23208	27865	22354		23752.3	2466.43
24	13341	19849	20358	18966	23964	18493	27845	28463	19321	26587		21718.7	4842.21
25	19432.4	25640	21048	25484	25107	24863	24659	26490	25418	20658		23879.9	2496.87
