# Supplementary material for: Full-scale scaffold model of the human hippocampus CA1 area
Source: Nat Comput Sci. 2023 Mar 23;3(3):264–76. doi: 10.1038/s43588-023-00417-2 (PMC10766517; doi:10.1038/s43588-023-00417-2)
Supplement: Supplementary file 11 — 3D coordinates of axons and dendrites of 100 PCs used to generate images in Fig. 4. [file 43588_2023_417_MOESM11_ESM.zip]

Archive with 6 entries (6 files):
- PC_Dendrites.xlsx
- __MACOSX/._PC_Dendrites.xlsx
- Readme_Figure_4.rtf
- __MACOSX/._Readme_Figure_4.rtf
- PC_Axons.xlsx
- __MACOSX/._PC_Axons.xlsx
