# Supplementary material for: Full-scale scaffold model of the human hippocampus CA1 area
Source: Nat Comput Sci. 2023 Mar 23;3(3):264–76. doi: 10.1038/s43588-023-00417-2 (PMC10766517; doi:10.1038/s43588-023-00417-2)
Supplement: Supplementary file 11 — 3D coordinates of axons and dendrites of 100 PCs used to generate images in Fig. 4. [file 43588_2023_417_MOESM11_ESM.zip › PC_Dendrites.xlsx]

## Sheet: Foglio1
18176.3	21036.6	7414.9
18012.8	21013.4	7467.3
17967.5	20944.8	7616.1
18034.2	20986.3	7541.6
17966.2	20944.6	7611.4
18118.9	21026.3	7549.3
18006.7	20990.3	7522.5
18036.5	21005.2	7545.2
17981.6	20949.6	7598.8
18109.3	21000.9	7476
18090.1	21012.2	7503.7
17985.9	20985	7488.5
18015.4	20995.1	7555.2
18037.2	20994.7	7516.7
18079.2	20995.9	7513
17964.4	20941.9	7617.6
18180.8	21048.2	7528.1
17995.9	21004	7481.7
18102.6	20999.3	7459.2
17985.3	20964.1	7574.8
18006.4	21001.1	7560.8
18063	21011.5	7507.6
17997.5	20975.7	7550.5
17970.7	20949.4	7604.1
18014.4	20982.7	7544
18075.7	21005.8	7566.4
17985.7	20955.9	7575.9
18133.8	21012	7332.9
17966.5	20944.3	7610.8
17980	20948.9	7606.7
18084.5	20983.9	7532.1
18067.3	21064.6	7542.6
18046	21000.2	7501.2
18050.9	20975	7512.9
18019	21014.4	7534.8
18029.6	21000.1	7415
17994.9	20963	7535.5
17962.4	20942.7	7614.9
17987.3	20959.7	7571
17990.8	20995.5	7512.5
18161.9	21026.2	7525.3
18133.8	21034.8	7417.7
18001.7	20992	7497.9
18076.6	21021.8	7476.2
18054.1	21030.8	7439.7
18063.5	21034.6	7473.4
18179.5	21024	7401.1
18054	21008.6	7494.7
18119.9	21041.8	7407.2
18109.2	21032.5	7483
18017.2	20975.3	7527.3
18116	21008.7	7482
18092.4	21012.1	7487.2
18050.9	21031.1	7544.8
18065.3	21037.1	7510.8
18115.2	21009	7446.7
17977.8	20965.7	7597.1
17967.3	20951.3	7608.1
18049.1	20999.8	7504.1
17970.3	20948.9	7610.5
18048.2	21015.5	7549.4
18038.5	20966.9	7544.2
17982.4	20957	7588.5
17962.7	20941	7617.4
18133.2	21003.6	7393.1
17987.7	20954	7600.2
18048.3	20969.9	7521.2
17992.3	20955.5	7572.2
18094.7	21045.2	7461.4
18084.5	21034.3	7509.1
18048	21003.6	7494.8
17983	20956.5	7580.4
17990	20973.3	7542.3
17965.1	20944.3	7610.7
18058.3	21024.7	7385.8
17975.5	20955.1	7590.2
17987.7	20984.6	7538.2
17995.5	21054.9	7418
18094.5	21022	7541.7
17973.2	20962.7	7558.5
17911.2	20867.5	7747.2
17929.8	20923.5	7650.8
17852.6	20864.7	7777.6
17857.5	20865.3	7773.4
17734.1	20816.1	7892.5
17785.7	20808.4	7920.3
17742.2	20847.2	7799.6
17867.5	20877.8	7747.7
17852.7	20814.4	7838.3
17915.1	20903.7	7687.1
17952.1	20934.2	7631.6
17759.9	20812.8	7848.2
17757.4	20805.3	7894.2
17950.8	20934.9	7632.3
17922.5	20905.2	7687.8
17930.1	20904.3	7704.1
17916.8	20909.2	7682.3
17790.6	20845.7	7794.2
17813.1	20794.3	7850.5
17690.6	20822	7862.7
17833	20863.1	7791
17930.1	20919.6	7682
17909.1	20907	7683.8
17904.1	20903.9	7692.8
17690.9	20798.6	7952
17915.1	20906.8	7695.7
17898.3	20894.3	7687.3
17772.6	20771.3	7826.5
17787.5	20792.3	7780.6
17949.2	20927.9	7647.2
17814.1	20798.9	7890.4
17711.1	20804.7	8001.4
17846.6	20862.1	7769.5
17912.6	20906.7	7683.7
17772.4	20847.1	7864.3
17924.8	20916.6	7658.6
17763.1	20802.4	7829.8
17857.7	20884.3	7728.9
17729.4	20788.7	7811.8
17761.3	20838.7	7816
17805.3	20804.4	7921.4
17876.8	20824.2	7801
17878.3	20891.8	7705.7
17935.1	20923.1	7656
17945.9	20933.5	7632.1
17910.5	20910.5	7684.6
17889.6	20882.4	7724.1
17783.6	20840.6	7859.2
17840.5	20838.1	7782.7
17936.6	20921.9	7662.5
17902.3	20897.8	7688.5
17822.5	20827.4	7835.8
17754.6	20782.1	7931.4
17864.1	20875.5	7751.3
17739.2	20805.2	7938.7
17907	20901.6	7692.6
17760.4	20832.1	7889.3
17754.1	20851.1	7877.4
17915.7	20892.3	7711.5
17865.3	20877.8	7754.2
17822.5	20856.7	7842.4
17842	20843.8	7793.6
17816.4	20875	7778.3
17854.8	20797.8	7841.8
17860.1	20834.4	7756.9
17835.2	20832.3	7858.8
17869	20859.2	7752.9
17788.3	20762.8	7810.3
17906.8	20906.5	7697
17823.5	20856	7873.2
17843.9	20872.9	7740.5
17954.6	20936.3	7626.2
17871	20886.4	7715.5
17687.6	20785	7871.9
17736.1	20795.6	7856.5
17780.4	20854.6	7781
17670.3	20806.9	7889.7
17907.1	20915.5	7670.1
17830.6	20837.1	7917.8
17859.9	20887.3	7700.8
16441.1	17488.1	10553.7
16593.8	17504.5	10681.9
16370.8	17450.4	10480.6
16390.1	17474.4	10513.3
16399.4	17550.9	10579
16473.5	17415.7	10553.8
16400.2	17520.2	10543.8
16403	17489.2	10556.2
16399.3	17513.9	10551
16343.5	17471.8	10467.6
16507	17469.2	10597.7
16421.5	17475	10540.5
16373.1	17457.7	10503.9
16485.5	17395.8	10579.4
16331.9	17465.2	10455.7
16368.7	17464.2	10488.4
16332.8	17470.2	10457.2
16393.9	17467	10509.8
16323.3	17460.1	10443.6
16539.3	17495.4	10648.7
16453	17481.3	10572
16558.3	17521.9	10688.8
16442.8	17484.6	10556.8
16436.9	17541.5	10602.1
16371.3	17509.6	10522.9
16502.1	17417.8	10567.7
16503.4	17482.5	10618.4
16631.2	17533.4	10730.2
16389.4	17459.2	10493.9
16336.5	17466.6	10461.4
16335.2	17480.1	10471.7
16321.7	17460.5	10441.8
16523.6	17493.8	10635.8
16355	17473.1	10480.8
16416.8	17426.2	10517.9
16451.5	17484.9	10570.1
16356.8	17467.1	10477.4
16515	17435.8	10603.8
16393.4	17492.8	10531.4
16411.8	17447.5	10534.5
16356.7	17468.2	10477.2
16322.9	17460.6	10442.9
16489.1	17411.4	10549.9
16452.9	17521.2	10594.9
16372.8	17473.8	10497.4
16365.2	17476	10491.9
16472.5	17567.5	10634.2
16329	17458.5	10448.4
16380	17463.2	10489.6
16323.8	17459.9	10443.1
16563.1	17510.9	10665.1
16500.6	17444.2	10585.8
16547.8	17582.9	10721.4
16366	17474.1	10484.7
16338.1	17468.6	10465.4
16329.9	17458.9	10448.2
16419	17548.2	10621.8
16431.5	17497.4	10601.3
16344.7	17464.8	10465.5
16321.7	17459.8	10441.3
16342.1	17466	10464.4
16427.1	17489	10556
16388.4	17455.8	10492.8
16348.2	17456.2	10460.7
16469.6	17536.3	10628.9
16506.5	17503	10625.3
16332.7	17461.1	10451.3
16475.5	17404.1	10555.4
16415.1	17543.5	10621.2
16421.6	17490.9	10550.4
16430.7	17476.9	10551.9
16373.7	17467.4	10493.1
16530.7	17444.2	10609.6
16323	17460	10443.5
16527.9	17497.4	10634
16476	17426.1	10564.1
16333.7	17462.1	10453
16593.6	17495.7	10694.6
16430.2	17431.6	10530.8
16388.5	17472.1	10504.9
16002.9	17420.1	10101.5
16264	17448.2	10374.4
16284.9	17447	10401.3
16161.5	17435.1	10289.1
15804.8	17416.4	9963.9
15834.6	17210.7	9866.1
16310.8	17461.1	10432.3
15837.5	17386.6	9991.4
16162.5	17436.2	10286.3
16219.2	17447.7	10342.6
16150.3	17374.1	10205.1
16280.7	17452	10400.4
15769.5	17338.8	9908.6
16059.9	17398.2	10175.9
15987	17415.8	10127.3
15866	17372.2	9985.8
16124.6	17468.8	10269.4
16231.3	17437.5	10347.3
15979.1	17381.7	10110.5
16109.9	17416.4	10217
16301.7	17456.3	10421.6
16038.3	17500.5	10210.3
15882.5	17386.4	9987
15804.8	17385.8	9939.4
15963.7	17465.4	10138.8
15917.4	17295.6	9971.6
16266.8	17442.6	10383.2
16286	17455.1	10404.4
16207.8	17403.2	10285.8
16268.8	17451.9	10390.4
15842.8	17419.1	10006.6
16248.6	17448.9	10369.9
16199	17437.9	10318.8
15803.5	17493.2	10032.5
16109	17376.5	10212.3
16280	17456	10395.4
15929.8	17409.8	10079.2
16023.3	17373.1	10126.1
16143.9	17432.2	10267.8
15963.9	17357.1	10087.5
16293.9	17460.9	10415.8
16269.4	17466.3	10399.8
16255.7	17427.1	10359.8
16237.6	17448.7	10359.8
16235.7	17456.4	10368.6
16214.1	17455	10346.4
16108	17443.6	10239.6
15778.7	17276.6	9882.7
16194.6	17402.4	10268.2
16283.7	17453.1	10403.4
16179.8	17440	10285.3
16125.8	17376.6	10211.4
16065.6	17464.1	10218.6
16269.7	17459.1	10387.8
16086.3	17436	10231.9
16301	17449.4	10416.8
16051.6	17449.7	10217.1
15988	17410.1	10138.5
15794.2	17379.8	9956.7
16220.1	17392.1	10303.2
15719.8	17427.8	9926.5
16139.7	17447	10278.1
15946.6	17389.6	10064.2
16152.6	17385.2	10235.3
16196	17462.4	10335.9
16173.9	17440.8	10292.9
16103.4	17366	10158
15818	17270.3	9891.1
16064.7	17413.8	10185
16275	17464.5	10404
15883	17363	10009.5
16058.1	17374.7	10168
16161.4	17360.7	10227.7
15902.8	17364.9	10039.3
15933.8	17388.5	10013.2
16302.6	17453	10420.6
16270.3	17450.1	10388.8
16206.1	17408.2	10284.2
16102.2	17415.9	10220.4
16160	17430.3	10273.1
24008.1	17580.9	5904
24024.3	17569.7	5909.6
23984.5	17546.3	5910.8
24019.9	17458.6	5920.6
24019.3	17427	5920.1
24072.7	17392.1	5934.8
24050.2	17406.1	5926.5
24024.6	17648.2	5903.1
24052	17570	5906.8
24079.2	17534.1	5915.3
23998.2	17441.1	5916.8
24016.9	17462.7	5914.1
24010.2	17523.9	5911.6
24003.9	17515.4	5915.8
24042.5	17599.6	5908.9
24024	17395.4	5923.9
24019.8	17506	5914
24022.4	17591.4	5908.9
23998.4	17432.5	5916.1
23963	17334.7	5932.6
24021.2	17391.3	5923.1
24028.9	17596.4	5908.6
24024	17655.3	5902.5
24016.9	17420.6	5919.8
24019	17639.5	5902.9
24016.3	17644.2	5902.9
24051.5	17404.6	5933
24007.5	17618.1	5904
24113.9	17465.5	5920.9
24022	17648.3	5900.1
24018.6	17665	5901.3
24077.6	17488.9	5922.5
24024.9	17516.7	5915.1
23965.6	17564.1	5899.7
24034.4	17528.4	5910.8
24002.6	17544	5902.3
23936.2	17498.4	5906.4
24022.5	17642.6	5904.1
24018.3	17382.3	5928.3
24029.5	17560.2	5909.8
24049.4	17419.7	5930
24004.8	17464.3	5918.5
24043.3	17610.5	5907.2
23981.1	17477	5915.7
24053	17488.9	5915.8
24005.3	17598.4	5905
24039.2	17443.7	5921.8
24063.1	17386.4	5927.5
24019.2	17537.2	5911.7
24020.8	17503	5914.1
24021.7	17495.4	5914.9
24042.8	17536.2	5907.9
24021.4	17653.3	5902.8
24041.2	17567	5911.6
23932.5	17402.1	5919.1
24018.1	17632.3	5903.8
24020.8	17400.5	5922.7
24010.2	17474	5916.5
24027.2	17506.8	5912
24033.2	17538	5913.7
23945.4	17368.3	5922
24024.9	17633.7	5904
24019.8	17673.8	5900.5
24120.2	17446.9	5921.1
24027.7	17442.1	5922.2
24023.6	17427.2	5920.2
24018.5	17666.9	5900.9
24023.4	17558.9	5913.3
24047.2	17391.7	5924.4
24035.1	17545.4	5910.2
23950.1	17473.2	5906.2
24016.5	17648.1	5902.9
23990.9	17354.1	5928.5
24020.2	17628.3	5904.1
24026.2	17547.8	5915.1
24020	17678.1	5900.1
24020	17679.1	5900.1
24027.1	17568.4	5909.7
24018.8	17676.8	5900.2
24009	17532.8	5910.7
24017.5	18007.4	5872.8
24048.5	18096.2	5871.2
23955.8	17952.7	5878.1
24019.9	17892.2	5887.2
23987.6	18168.8	5848.9
24041.7	17797.8	5895.3
24044.7	17902.8	5885.6
24073.5	18025.3	5877.8
24020.3	17687.4	5899.4
24061.2	17835.3	5889.9
24004.7	17976.9	5874.3
24017.9	17821.2	5886.3
23974.5	17888.4	5878.4
23986.4	18082.7	5872.9
24020.2	17684	5899.7
24022.4	17993	5875.3
23984.2	18018.4	5871.1
24030	17994.2	5882.1
24018	17694.9	5898.4
23987.7	18003.5	5876.6
24040.8	18191.1	5856.2
24035.6	17787.3	5894.5
24109.7	18057.4	5880.3
24017.7	17720.2	5895.9
24019	17713.9	5896.9
23949.5	17961.2	5877.8
24030	17935.3	5882.8
24015.3	17797.7	5890.1
24057.3	17887.7	5884.7
24021.8	18199.2	5855.9
24012.6	17737.5	5895.6
24020.5	17823.7	5888.5
24042.9	17899.8	5891.3
23998.7	18152	5858.2
24020.9	17744.9	5894.7
24005.6	18128.1	5856.7
23972.6	17880.3	5879.2
24026.2	18111.1	5868
24016.8	17983.5	5883.5
24066.6	18044.8	5871.3
24020.8	17737.1	5895.6
23991.4	17909.6	5883.6
24024.8	17698.6	5898.8
23991.1	18122	5863.9
24036	17859.4	5885.7
24005.8	18070.1	5867
24055.2	17893.5	5887.7
24122.4	18038.5	5880.3
24001.1	17837.3	5890.8
24024.5	17790.1	5890.3
24043.8	17833.2	5888.3
24030.5	17971	5874.8
24023.6	17853.4	5887.6
24041.7	17922.8	5883
24014	17731.9	5895.6
24012.4	18092.9	5866.6
24021.1	17702.8	5898.4
23961	17941.8	5878
24022.1	18130.4	5863.1
24076.1	18133.4	5872.8
23995.9	17776.1	5891.2
24062.1	18100.4	5868.5
24019.7	17717	5897
24021.4	17940.2	5879
24037.3	17941.3	5885.6
24050.1	17997.7	5872.7
24019.1	17926.4	5880
24024.6	17963.1	5882
24050.2	18063.3	5870.4
24040.6	18158.4	5860.6
24006.1	18162.3	5859
24019.9	17681.9	5899.9
24017.1	17892.1	5883.1
24064.7	18311.8	5840.4
24021	17755.4	5894.7
24018.4	18319.5	5834.2
24025	17827.2	5887.4
24049.4	17907	5884.6
23924.5	18129.2	5856
23919.6	18129.9	5853
23918.1	12194.8	13257.6
23956.2	12161	13304.7
23911.2	12163.7	13318.9
23951.2	12140.9	13359.2
23846	12102.2	13429.2
23849.7	12107.7	13422.6
23972	12186.2	13273.3
23919.8	12161.8	13268.4
23886.2	12124.2	13343.9
23984.9	12286.3	13145.3
24078.7	12150.8	13211.1
23888.1	12126.4	13324.9
24021.9	12154.3	13185.5
24112.4	12241.5	13224.7
23859.5	12119.8	13385.7
23911.5	12160	13276.5
23926.8	12147.8	13332
24036.3	12181.2	13249.1
23951.9	12180.9	13331.4
23960.7	12194.8	13193.2
23945.2	12174.9	13250
23961.4	12143.1	13352
24067.7	12247.1	13162.2
23852.6	12129.5	13368.2
23950.5	12207.1	13265.4
23984.9	12185.3	13292.5
24007.7	12174.1	13279.4
23919.1	12146.6	13365.7
23976.8	12239.1	13166.1
23892.4	12125.9	13373.3
23977.6	12199.9	13304.9
24070.2	12178.5	13273
23872.2	12088.6	13367.9
23850.2	12103.4	13430.2
23947.5	12176.9	13188.5
23900.8	12154.3	13331.7
23968.4	12166.6	13225.8
23997	12083.1	13253
23905.4	12131.1	13339.5
23848.2	12105.4	13394.4
23980.9	12144.2	13331.5
24004.3	12131.8	13330.3
23899.2	12137.2	13348.5
23904.3	12103.8	13242.1
24037.3	12278.3	13124
23850.2	12114.2	13390.5
23933.9	12148.3	13296.8
24006.3	12154.3	13278.5
23872.4	12097.4	13321.7
23946.3	12209.3	13188.9
24007	12199.7	13150.9
23858.1	12113.2	13386
24039.1	12123.4	13229.7
23892.1	12144.7	13236.4
23860.8	12155.7	13205.3
23842.6	12101.7	13434.9
23950.6	12136	13296.9
23911.6	12171	13216.4
23893.2	12108.2	13393.9
23871.5	12096.1	13380.8
24117.3	12302	13169
23932	12142.4	13298.2
23853.7	12114	13408.5
23912.1	12094.4	13320.3
23855.3	12098.9	13418.6
24049.3	12170.4	13249.3
23925.4	12098.5	13213.3
23921.7	12122.3	13380
23960.5	12224.5	13118.1
24018.8	12089.1	13233.6
23848.6	12104.3	13419.4
24077.5	12132.8	13292.3
24020.1	12189.6	13173.6
23909.4	12162.8	13339.6
23993.6	12100.4	13290
23886.7	12117.9	13386
23878.2	12127.5	13359.3
23961.2	12179.7	13278.4
23984.3	12119.9	13236.3
23860.2	12139.6	13280.4
23482.6	11988.3	13897.7
23796.7	12082.3	13557.2
23648.9	12065.6	13695.4
23679.7	11981.9	13902.5
23823.6	12090.1	13460.9
23674.4	12075.2	13629.1
23787.5	12081.1	13530.1
23383.7	11989.4	13845.6
23837	12098.5	13444.2
23708.4	12050.4	13626.4
23769.3	12030.8	13609.7
23797.2	12078.8	13500.8
23818.1	12082.1	13476.3
23706	12034.9	13710.2
23726.4	12057.2	13575.4
23512.8	11944.8	13911.3
23801.6	12087.9	13533.1
23750.7	12046	13631
23543	11959.8	13905.2
23767.9	12073.2	13530.4
23598	12018.8	13745.4
23682.1	11961.5	13994.9
23719.6	12057.7	13655
23744.3	12066.6	13550.4
23638.3	12057.9	13732.4
23506.4	11935.8	13954.9
23649.3	11981.9	13937.2
23623.3	12023.6	13965.9
23665.1	12023.2	13692
23613.9	11985.3	13846.8
23589.3	12003.4	13881.9
23826.2	12092.5	13463.6
23728.4	12034.5	13598.9
23817.9	12077.4	13510.6
23351.2	11930.5	13880.4
23630.8	12034.8	13725.6
23527.7	11963.6	13729.3
23596.6	11876.7	13856.7
23606.1	11967.2	13766.7
23775	12067.9	13527.6
23544	11949.7	13893
23639.1	11994.4	13755.2
23546	12065.8	13840.4
23642.3	11999.2	13729.6
23579.5	11995.9	13824.2
23601.5	12023.5	13637.6
23524.9	12042.2	13732.8
23661.9	11951.9	13887.2
23705.5	12027.2	13621.2
23774.1	12083	13512.8
23522.3	11978.3	13828.4
23777.6	12071.4	13516.5
23575.4	11821.6	14006.5
23450	11936.9	13810.8
23460.6	11937.2	13888.3
23687.5	12053	13580.4
23567.3	11905.2	13918
23613.2	12028.1	13643
23766	12021.6	13626.8
23454.5	11856.2	13987.3
23585	11991.6	13866.2
23562.7	11923.7	13816.5
23618.2	11989.7	13771.8
23494.7	11819	13928
23767.2	12039.5	13553.6
23837.6	12097.7	13447.6
23529.2	11910	13829
23719.3	11992.9	13778.8
23829	12097.2	13450.6
23698.4	12014.1	13661.8
23596	11978.3	13731.5
23786.2	12070.7	13526.5
23668.3	11973	13999.9
23745.3	12091.7	13587.2
23736.8	12026.3	13618
23623.6	11929.7	13949.3
23770.9	12077.4	13510.5
23543.7	11979	13913.2
23548	11888.1	13894
23834	12097	13448.9
25056.1	12560.5	16043
25057.3	12605.6	16234.5
25112.5	12589.9	16274.8
25045.1	12545.8	16023.9
25140.6	12598.1	16288.1
25055.7	12567.6	16223.7
25097.9	12528.7	16238.8
25054	12591.4	16084.3
25052	12612.6	16098.7
25058.1	12534.1	16220.4
25059.4	12569.7	16065.4
25055.8	12550.9	16035.5
25090.3	12610.6	16273
25022.4	12571.8	16161.6
25017.7	12568.6	16128.7
25049.3	12533	16219.4
25059.1	12560.5	15985.9
25059.4	12555.7	16061.5
25060	12562.8	16018.9
25056.6	12562.7	16011
25055.5	12529.3	16073.7
25075.6	12566.9	16050.5
25063	12572.9	16010.5
25078.5	12537.2	16124.2
25076	12604.8	16150.4
25079.3	12606.8	16139.5
24950.1	12521.9	16179.5
25063.9	12567	16060.9
25044.6	12506.7	16248.3
25054.7	12544.8	16087.1
25096.3	12647.1	16203
25031.1	12656.2	16153.2
25082.1	12510.9	16197.7
25058.1	12567.7	16183.8
25065.7	12564.8	16220.6
25042.9	12549.5	16157.2
25079.2	12563	16097.1
25075.6	12581	16088.9
25075.1	12570.9	16168.5
25060.3	12559	15987.7
25043.1	12572.2	16149.5
25076.8	12581.1	16057
25064.5	12556.5	16007.1
25045.3	12560.3	16114
25057.3	12561.9	16109
25058.7	12572	16183
25099.9	12471.4	16310.3
24986.4	12531.8	16152.8
25106.1	12570.6	16232.6
25026.7	12588.5	16055.2
25036.3	12516.5	16081.3
25010.7	12518	16162.1
25065.1	12590.5	16057.7
25058.5	12562	16039.1
25061.4	12546.9	16279.9
25062.1	12563	16029.7
25059.3	12560.1	15987.4
25076.9	12566.7	16262.1
25031.5	12591.1	16053
25087.8	12634.3	16254.8
24997.3	12595.3	16128.2
25048.7	12547.7	16079.9
25072.4	12587.2	16046.5
25087.5	12556.5	16241.5
25054.1	12533.3	16049.7
24995.4	12518.3	16229.3
25044.1	12585.9	16036.5
25063.6	12567.1	16165.7
25029.1	12507.3	16165.4
25025.6	12475.6	16230.5
25044.3	12599.4	16247.8
25038.1	12577.3	16218
25024.1	12532.2	16164
25015.1	12513.7	16151.2
25065.3	12556.3	16156.6
25041	12538.6	16261.3
25055.9	12561.1	15991
25060.8	12563	16219.6
25060.2	12564.4	16015.3
25071.8	12598	16133.9
25022.8	12529.2	15716.1
25062.6	12562.6	15867.8
25076.6	12556.5	15721.7
25040.6	12523.6	15687.5
25160	12580.6	15627.6
25062.4	12556.8	15867.5
25081.5	12539.2	15868.6
25062.8	12563.9	15765.8
25061.4	12565.3	15858.6
25070	12511.7	15643
25067.9	12562.5	15670.4
25059.7	12558.6	15975.2
25097	12584.5	15631.5
25002.9	12558	15490.9
25035.4	12551.6	15581.7
25064.8	12525	15541.3
25052	12556.3	15611.4
25073.4	12515.8	15527.5
25061.2	12558.9	15928
25054.3	12560.9	15814.5
25060.2	12559.2	15966.6
25096.6	12563.7	15792.7
25087.3	12614.9	15608.7
25060.4	12559.5	15977.7
25079.6	12585.5	15769.8
25068	12571.2	15922.6
25046.3	12544.2	15713.7
25063.4	12561	15940.1
25061	12538.6	15795.8
25062.9	12533.4	15677.1
25075.5	12569.7	15674.5
25055.4	12582.9	15824.6
25074.7	12530.6	15851.6
25077.4	12566.8	15826.7
25070.3	12555.5	15896.2
25049	12541.3	15865.7
25087.1	12547.9	15584.8
25093.2	12586	15833.7
25083.4	12558.2	15744.3
25081.6	12502.7	15749.5
25055.4	12555.6	15622.1
25089.7	12583.4	15839.8
25082.6	12539	15850.4
25019.2	12535.9	15654.7
25060.8	12556.5	15931.3
25094.6	12616	15718.2
25074.4	12532.3	15747.8
25059.7	12541.6	15513.1
25079	12555.3	15790.1
25054	12562.4	15787.6
25038.9	12492.9	15679.2
25065.3	12549.8	15667.7
25070.7	12588.6	15832.1
25060	12559.8	15968
25084.5	12499.4	15555.9
25074.3	12558.9	15777.9
25053.5	12557	15933.8
25116.5	12548.5	15723
25054.7	12565.2	15925.5
25088	12600.6	15759.9
25062.2	12555.4	15802.9
25040.7	12504.1	15590.7
25065.7	12559.8	15819.4
25106.8	12538	15721.9
25062.8	12547.7	15784.9
25047.5	12537.8	15719.6
25057	12565.2	15846.1
25103.9	12558.7	15660.1
25062.6	12550.9	15776.2
25058.6	12514.5	15528.8
25061.1	12570.8	15517.4
25060.1	12558.9	15923.7
25044.1	12531.7	15741.5
25044	12530.2	15796.2
25086.3	12532	15823.9
25038.4	12482.1	15576.5
25054.2	12560.2	15944.5
25067.5	12549.2	15630.3
25082.8	12607.9	15629.9
25061.9	12561.8	15947
27077	13385.5	13584.9
27140.4	13295.8	13634.6
27137.7	13396	13514.6
27131.2	13433.5	13504.3
27150.9	13362.2	13552.8
27163.7	13224	13647.6
27125.6	13406.8	13518.9
27078.3	13189.7	13602.8
27129.9	13433.6	13525
27139	13464.5	13469.2
27108.5	13251.5	13592.5
27185.5	13206.3	13662.7
27139.6	13460.3	13476.4
27151.2	13358.1	13556.7
27115.5	13395.2	13526.3
27116.4	13289.6	13613.8
27092.2	13334.2	13572.6
27138.5	13440.1	13541.7
27077.8	13314.3	13570.5
27115.4	13325	13614.6
27127.2	13443.1	13503.7
27140.8	13413.3	13505.8
27130	13352.4	13543
27157	13385.6	13603.4
27097.6	13241.1	13615.3
27061.4	13370.9	13520.4
27099.8	13396.7	13513.4
27156.9	13363.6	13573.2
27094.1	13321.7	13530.3
27148.5	13383.2	13526.5
27128.2	13372.6	13514.6
27128.2	13464.3	13468.9
27152	13418.9	13525.6
27058.3	13316.5	13619.1
27111.1	13435.6	13499.5
27152.3	13305.2	13623.7
27127.1	13449.4	13503.9
27089	13335.7	13561.9
27108.4	13363.9	13514.7
27134.6	13465.1	13471.5
27137.6	13455.6	13482.3
27176.8	13353.9	13601.1
27103.1	13295.7	13606.1
27069.5	13270.6	13592.6
27062.5	13353.6	13564.4
27048.8	13328.2	13567.1
27128.8	13418	13508.3
27151.4	13451.5	13500.2
27116.6	13409.7	13550.6
27139	13455.8	13477.7
27175.2	13386.7	13581.1
27137.2	13464.4	13467.5
27103	13364.6	13551.1
27135.2	13389.6	13652.1
27118.4	13382.8	13540.6
27135.7	13464.6	13491.5
27119.4	13382.7	13540.4
27078.6	13293.9	13608.7
27201.8	13306.5	13642.8
27130.5	13179.8	13650.8
27125.5	13405.9	13504.2
27119.2	13448.3	13519.7
27107	13429.5	13485.1
27124.5	13436.4	13484.7
27145.6	13433	13511.6
27092.6	13314.3	13634.7
27098.1	13275.8	13624
27097.9	13268.4	13570.3
27111.3	13362.1	13546.9
27146	13435.7	13500.1
27136.1	13469.7	13466.9
27137.4	13458	13476.9
27141.2	13457.6	13475.6
27059.8	13294.8	13613.9
27120	13449	13503.4
27080.3	13288.7	13586.5
27109.9	13356.6	13584.2
27130	13310	13552.4
27158.4	13295.1	13620.2
27132.2	13366	13566.5
27163.8	13741.2	13285.2
27141.1	13483	13458
27211.4	13688.3	13269.8
27163.9	13590.1	13388.9
27248.6	13738.7	13252.3
27192.2	13689.8	13290.8
27260	13858.6	13211.3
27140.5	13482.8	13456.7
27199.1	13776.1	13271.3
27160.1	13566.1	13387.8
27193.9	13719.7	13252.2
27259.2	13711.3	13264.8
27275.8	13787.5	13229.2
27233.2	13713.7	13273.3
27141	13558.3	13395.1
27311.7	13765.9	13248.7
27150.5	13532.5	13418.2
27155.1	13552.9	13404.1
27175.7	13768.6	13212.7
27209.8	13788	13246.7
27210.4	13875.9	13172.1
27188.6	13636.8	13326.6
27164.8	13575.1	13377.9
27157.7	13534.3	13429.2
27183.3	13639.1	13271.3
27102.7	13810.1	13147.9
27160.1	13605.3	13357.2
27286.4	13753.3	13288.2
27165	13656.9	13274.4
27256.3	13768.8	13208.3
27215.2	13717	13187.8
27141.3	13490.1	13451.7
27236.9	13761.6	13263.2
27206.8	13848.1	13171.6
27184.8	13859.8	13164.1
27199.2	13698.4	13293.7
27148	13537.9	13424.7
27198.7	13806.7	13195.1
27172.7	13702.9	13222.9
27132.1	13637.3	13328.9
27175.7	13607.1	13369.4
27191.1	13599.5	13382.3
27158	13543.4	13403.6
27174	13719.8	13250.9
27128.5	13647.8	13329.6
27167.9	13656.3	13317.7
27150.1	13516.4	13428.9
27257.4	13828.4	13229.8
27167.4	13619.1	13352.4
27192.9	13651.9	13315.5
27260.3	13793.1	13259.5
27141	13484.4	13454.7
27130.1	13665.6	13309
27206.4	13797.2	13223.7
27146.2	13529.1	13427.2
27215.6	13856.9	13176.5
27205	13825.7	13203.7
27184.6	13727.1	13263.3
27277	13742.2	13289.5
27173.6	13589.4	13362.2
27145.2	13505.4	13438.7
27143.7	13502.5	13444.1
27133.9	13559.1	13382.2
27144.6	13588.7	13347
27170.5	13559.3	13410.3
27186.4	13728.7	13274.8
27149.6	13545.1	13422
27189.2	13715.4	13194.8
27155.1	13595.3	13355.5
27209.3	13656.4	13330.2
27193	13783.4	13211.9
27167.1	13533	13412.4
27223.1	13764	13223.9
27179.5	13692.4	13291.3
27157.8	13598.1	13374.4
27142.8	13593.2	13344.7
27182.2	13737.4	13307.4
27173	13567.6	13363.6
27301.6	13805.8	13222.4
27225	13811.4	13213.9
25208.7	21855.3	6919
25314.9	21842	6854.3
25265.4	21863.2	6898.7
25301.4	21783.1	6833.5
25178	21869.3	6932.9
25373.6	21840.4	6875.8
25234.2	21783.6	6842.8
25191.8	21861.6	6926.1
25287.3	21800.5	6903.5
25430.4	21786.3	6859.8
25284.4	21836.5	6882.6
25311.8	21808.7	6872.8
25435.7	21799.1	6891
25210.5	21855.7	6920.1
25452	21702.9	6855.7
25185.2	21868.3	6929.3
25233.1	21843.1	6908.5
25221.3	21852.5	6912.8
25459.8	21753.2	6869.7
25174.6	21872.4	6935.1
25286.7	21821.6	6907.7
25291.9	21821.8	6880.9
25303.9	21811.2	6879
25182.9	21859.9	6930.2
25304.5	21837.1	6842.6
25316.6	21725.9	6843.3
25241.4	21843.8	6924.1
25361.2	21857.4	6894.3
25226	21855.6	6912.4
25280.6	21751.3	6855.1
25207.2	21848.6	6917
25375.5	21825.5	6890.3
25282.9	21697.8	6812.9
25237.4	21836.5	6920.9
25220.7	21836.4	6920.3
25289.7	21813.4	6881.2
25212.4	21869.7	6914.8
25340.7	21842.6	6873.8
25266.4	21845.7	6855.5
25304.8	21778.8	6883.2
25172.2	21870.3	6933.9
25191.3	21858	6911.5
25186.7	21861.9	6925.7
25294.6	21822.3	6889.4
25303.9	21768	6864
25316.7	21842.3	6878.6
25359.3	21784.7	6849.1
25228.4	21867	6919.1
25255.1	21819.9	6892
25217.2	21858.5	6916
25224.8	21859.4	6916.6
25220.9	21847.6	6910.2
25187.7	21869.6	6927
25216.7	21874.8	6916.1
25338	21826	6886.7
25266.7	21848.6	6916.2
25251.1	21837.1	6901.7
25254.1	21764.3	6867.3
25205	21865	6924.5
25294.1	21825.5	6892.8
25225.7	21859.3	6911.3
25313	21852	6901.8
25201	21824.2	6899.4
25214.4	21849.4	6916.5
25311.7	21823.7	6886.7
25324.5	21874.5	6859.8
25250	21841.8	6907
25271.7	21798.7	6906.1
25311.9	21773.3	6815.9
25320.2	21878.9	6900.4
25323.7	21787.2	6887.2
25165.9	21875.1	6937.7
25466.8	21701.8	6867.9
25212.1	21858.6	6914.6
25344.3	21768.1	6840.9
25218.4	21855.4	6912.7
25519.3	21729.7	6870.9
25281.8	21816.5	6859.6
25381.5	21811.5	6858.7
25211.9	21841.7	6913.6
24910.9	21935.2	7025
24775.3	22087.1	7087.6
24812	22074.4	7089.2
25071.8	21915.9	6967.9
24905.5	21964.9	7054.5
25074.1	21938.8	6983.7
25015.8	21938	6989.6
24923.4	21991.9	7039.6
24975.7	21954.1	7029.3
25035.8	21971.8	7024.5
24857	22061.4	7055.3
25056.3	21931.9	6968.9
25027.7	21962.2	7022.1
24976.5	21960.7	7039.1
24937.8	21957.1	7061.6
25115.7	21909.5	6956.3
24875.2	21983	7049.3
25156.6	21881.6	6941.4
25116.8	21903.7	6970.2
24950.5	21968.5	7050.1
25045.9	21935.3	7004.2
25068.8	21928.3	6974.1
25078.4	21904.3	6963.9
24985.8	21913.5	7012.3
24798.6	22072.3	7062
24972.1	21925.1	7002.2
25131.2	21894.2	6956.6
24877.5	22145.6	7129.6
24879.5	22052.1	7059
24840	22018.1	7068.3
25068.5	21905.1	6972.2
24895	22060.8	7099.3
24788.8	22042.7	7088.3
25080.2	21916.6	6976
25113.3	21892.6	6963.4
24926.3	21946.7	7002.4
25103.6	21914.4	6962.1
24859.5	22097.4	7081.8
25155.5	21882.2	6941.9
24923.3	21922.7	7048.6
25121.9	21888.6	6953.7
24862	22019	7060.8
24961.6	21954.7	7012.8
25000.9	21968.8	7020.4
24753.6	21979.9	7078.5
24880.5	22026.1	7059.4
24895.7	22001.3	7021.9
24917	22067.1	7071.8
24956.8	21971.2	7022.9
24910	22062.9	7045.9
24900.9	22006.4	7050.5
24708	22044.3	7071.1
25121.7	21903.7	6953.4
24949.8	22009.2	7028.5
25059.9	21965.1	7009.1
24884	22079.5	7132.2
24964.6	21995	7027.3
24767.3	22039.7	7093.1
25145.9	21887.3	6946.3
24930.3	22055.3	7105.2
25098.8	21916.7	6965
25011.3	21996.3	7029.6
24854.2	21975.7	7037.2
25091	21908.5	6968.5
24880.7	22045.1	7080
24833	22080.6	7070.8
24859.5	22063.6	7112.5
24805	22016	7104.4
24918.6	21976	7009.9
24893	22118.3	7094.2
24845.5	22014.9	7087.3
24932.2	21962.3	7037.7
25033.6	21931.4	7007.9
24834.7	22055.6	7053.8
24851.1	21994.7	7042.5
24983.8	21979.2	7000.3
25107.8	21906.2	6967.9
25083.4	21916	6970.7
24892.1	22065.7	7072.1
24905	21964.3	7035.2
24930.5	16852.7	10058.2
24947.3	16951.1	10046
24959.9	16838.3	10091.7
24939.7	16805.4	10082.6
24939.4	16860.3	10066.5
24943.6	16917.7	10046
24987.7	16953.7	10070.1
24966.8	16913.8	10074.7
24958.3	17011.1	10025.2
25004.4	16951.8	10094.5
24942.4	16906	10054.7
24940	16763.4	10098.9
24942.6	16903.8	10059.6
24937.7	16860.6	10066.3
24939.8	16761.3	10099.6
24977.8	16990.6	10045.5
24933.6	16778.5	10089.4
24935.7	16807.4	10080.6
24977.4	16863.7	10096.2
24936.3	16932.7	10040.9
24936.4	16878.4	10057.9
24914.3	16858.7	10045.2
24873.9	17019.8	9953.9
24932.7	16864.1	10060
24942.6	16775.9	10096.9
24940.9	16777.7	10094.9
24886.6	16916.5	10002.8
24939.4	16768.7	10097.4
24951.2	16857.6	10076.4
24882.9	16923.3	9999.3
24943.1	17008.9	10017.9
24876.7	16965.8	9984.7
24923.8	16819.2	10073
24964.6	16930.1	10057.9
24919.4	16824.8	10060.9
24996.9	17012.3	10064.6
24978.5	16968.4	10066.3
24943.8	16800.1	10092
24964.8	16823.5	10100
24947.4	16993.9	10026.9
24925.1	16843.5	10060.3
24926.3	16889.8	10041.4
24980.2	16986.4	10051.7
24948.4	16914.9	10051.6
24983.7	17140.4	9992.6
24941.6	16786.3	10091.6
24937.4	16774.3	10092.7
24920.7	16974.1	10009.4
24930	17028.5	9999.1
24939.2	16828.1	10076.8
24950.3	16810.3	10095.5
24878.4	16943.8	9994.1
24945.8	16857.8	10076.2
24938.2	16830.1	10079.6
24944.3	16773.4	10099.4
24925.8	16804.2	10075.9
24940.7	16947.4	10039.5
24905.4	16914.5	10023.7
24936.8	16867.5	10064.2
24990	16981.6	10068
24953	16939.5	10055.3
24951.1	17039.1	10013.3
25006.2	17012.2	10061.7
24949.8	16899.6	10069.6
24940.3	16761.8	10099.7
24948	16803.7	10090.6
24901.2	16928	10008.4
24938.2	16775.2	10093.3
24890.1	16878.5	10034.1
24938.1	17038.4	9996.9
24939.5	16764.5	10098.4
24923.6	16926.4	10042.7
24937.3	16774.9	10092.9
24930.5	16869.7	10056.1
24926.2	16970.6	10022.5
24920.8	16868.8	10050.6
24932.1	16880.7	10051.9
24952.8	16946.9	10041.2
24977.1	16939.2	10066.7
24948	16784	10100
24932.3	16447.4	10195.5
24953.5	16521.8	10197.4
24949.6	16431.6	10218.1
24939.8	16606.5	10149.5
24939.9	16756.4	10101.2
24943.7	16383.2	10224.1
24948.1	16468.8	10203
24952.9	16461.6	10211.9
24955.2	16461.5	10206.8
24965.3	16620.2	10169.5
24940.6	16578.3	10161.4
24945.2	16566.4	10171.6
24940.1	16469.9	10197
24930.6	16305.2	10250.8
24938	16709.3	10116.9
24953.6	16385.1	10233
24881	16415.8	10173.9
24923.1	16675.6	10114.4
24996.9	16502.8	10232.5
24939.1	16747.4	10103.8
24877.7	16403.4	10173.4
24936.5	16488.7	10187.4
24931.9	16722.7	10105.1
24923.7	16491.8	10177.5
25011.2	16435.6	10267.2
24949.1	16693	10130
24919.5	16550.7	10152.5
24929.1	16274.9	10266.9
24998.8	16528.7	10224
24930.7	16589.1	10149.4
24942.4	16614.4	10149.2
24939.8	16758.6	10100.4
24922.2	16427.6	10202.8
24977.6	16447.8	10226.4
24925.5	16463	10186.6
24942.5	16430.7	10211.9
24967.2	16489.2	10215.5
24940.3	16750.7	10103.6
24961.7	16569.6	10182.1
24989.5	16508.2	10216.3
24915.4	16364.3	10212.4
24925.5	16607.1	10134.8
24960.1	16547.7	10184.4
24944.4	16480.5	10194.8
24944	16531.9	10177.8
24941	16413.9	10215.6
24932.9	16679.7	10120
24913.4	16600.5	10126.7
24919.9	16595.3	10132
24925	16348	10226.9
24950.1	16585.4	10170.2
24937.5	16705.7	10116.3
24940	16739.6	10106.8
24939.4	16632.9	10143.3
24945.4	16704.6	10123.2
24879.1	16331.6	10202.5
24943.1	16318.8	10256
24889	16379.9	10190.1
24939.3	16677.1	10127.6
24962.4	16474.6	10213.9
24955.1	16407.5	10235.1
24952.1	16489.1	10197.2
24941.4	16747.2	10105.2
24945.1	16482.2	10200.9
24945.3	16701.8	10125
24955.7	16674.9	10138.5
24910.2	16453.9	10174.7
24925.9	16503.6	10172.8
24908.1	16337.5	10224
24938.2	16444.9	10195.2
24936.4	16424.6	10211.1
24935.5	16383.9	10224.9
24938.7	16718.2	10112.9
24844.6	16320	10172.9
24905.9	16402	10201.3
24917.2	16414.2	10199.7
24916.2	16443.4	10181.8
24943.3	16394.7	10222.7
24962	16641.3	10155.2
24941.2	16668.2	10131.9
15593	2299.1	24829.8
15471.8	2417.1	24856.5
15460.2	2515	24782.1
15584	2312.2	24797.7
15449.2	2525.5	24812.5
15483.6	2428.9	24813.9
15450	2479.7	24774.6
15470.2	2400.4	24772.9
15432.4	2461.6	24820.5
15453.2	2349.4	24786.3
15493.9	2370.8	24823.8
15516.6	2415.6	24744.8
15546.1	2298.3	24793.8
15487.5	2425	24852.9
15465.5	2448	24810.1
15415.9	2336.4	24860.3
15463.6	2476.7	24812
15445	2533.6	24812.5
15479.5	2398.3	24873.9
15488.6	2464.2	24821.8
15498.5	2359	24847.2
15559.1	2289.6	24869.3
15446.1	2541.4	24805.6
15443	2545.5	24802.2
15483.3	2407	24817.2
15427	2422.9	24804.3
15460.1	2474.2	24823.6
15495.2	2385.9	24819.5
15437.7	2533.7	24800.9
15491.1	2413.5	24767.1
15416.6	2437.2	24791.4
15456	2515.5	24801.3
15527.7	2367	24832.7
15605.4	2265	24848.2
15469.7	2448.9	24822.4
15493.4	2390.3	24871.6
15473.6	2413.3	24828.5
15447	2496.1	24823.6
15447.6	2354.5	24866.4
15548.4	2318.6	24805.5
15439.3	2522.5	24798.9
15427.7	2458.9	24824.5
15592.5	2307	24813.1
15517.7	2307	24906.3
15551.6	2377.6	24847.3
15507.7	2313.7	24829.5
15517	2321.3	24818.1
15494.5	2411.8	24795.8
15478.2	2411.7	24816.5
15422.9	2430.1	24787.6
15452	2517.3	24806.8
15468.8	2281.5	24876.4
15478.4	2426.9	24821.2
15564.2	2338.6	24804.4
15523.6	2407.3	24767
15436.1	2532.7	24806.7
15467	2456.8	24808.5
15466.6	2507.9	24813.6
15466.8	2520.7	24789.3
15475.7	2448.2	24839.8
15499.4	2340.8	24829.1
15543.2	2311.1	24764.4
15524	2279	24847.8
15594.6	2297.8	24851.4
15499.5	2363.7	24890.1
15464	2335.7	24795.1
15469.5	2448.5	24813.2
15528.6	2412.2	24788.7
15439.7	2520.9	24805.9
15536.4	2331.9	24760.3
15452.9	2540.1	24801.8
15441.5	2439.8	24810
15511.8	2308	24851.6
15468.9	2482.2	24800.9
15501.7	2334.2	24789.8
15468.1	2480.9	24817.1
15474.3	2494.6	24796.6
15473.7	2399.9	24799.4
15453.1	2534.1	24794.2
15472.5	2498.3	24793.7
15423.7	2713.5	24781.6
15399.9	2670	24817.1
15356.4	2922.8	24680.9
15432.5	2603.7	24792.5
15398.5	2698.2	24791.6
15430.8	2783.6	24756.6
15345.9	2813	24720
15391.7	2704	24766.8
15284.6	2936.6	24766.6
15328.4	2884.6	24749.1
15363.6	2764.3	24789.7
15413.7	2656.9	24783.9
15396.1	2931.6	24673.1
15388.3	2742.5	24788.1
15280	2944.7	24735.6
15439.8	2560.4	24800
15424.5	2609.8	24796.1
15361.3	2823.6	24773.2
15397.7	2701.9	24787
15428.2	2700.7	24798.8
15328.3	2931.9	24853.2
15342.2	2926.2	24766.3
15359	2878.3	24829.7
15302.2	2815	24795.4
15395.8	2672.9	24782
15397.4	2641.1	24786.3
15333	2869.5	24805.8
15404.7	2898.9	24745
15275	2996.5	24740.7
15382.4	2771.2	24746.9
15279.4	2942.9	24736.4
15409.2	2709.4	24764.8
15414.7	2727.4	24788
15392.9	2842.8	24772.9
15373.1	2729.9	24832.5
15335.4	2927	24807
15368.9	2791.1	24776.5
15365.9	2790.9	24781.3
15331.1	2808.1	24799.5
15410	2781.4	24752.4
15416	2624.7	24790.1
15350.2	2848.3	24767.6
15410.3	2712.4	24778.8
15369.4	2801	24778.6
15416	2673.1	24790.8
15339.9	2749.4	24782.9
15351.1	2866.9	24761.9
15429.8	2612.5	24783.4
15339.5	2795.7	24766.9
15297.1	2859.1	24737.3
15338.6	2853.4	24815.4
15314	2964.1	24758.3
15413.3	2642.4	24808
15418.9	2984.9	24711.9
15367.8	2840.5	24753.5
15282.6	2883.8	24780.1
15389.8	2714.6	24776.8
15430.2	2689.6	24803.5
15373.8	2816.4	24760.6
15436.8	2572.3	24802.1
15409.9	2658.8	24789.1
15435.3	2583	24792.7
15352.8	2856.9	24766.6
15431.6	2594.6	24796.4
15358.7	2836.6	24768.8
15338.9	2827.6	24751.8
15259.1	2909.6	24759.7
15427.5	2624.1	24788.4
15357.9	2826.6	24769
15401.4	2735.2	24749.9
15428.3	2612	24793.6
15362.7	2702.7	24778.9
15381.7	2741.1	24825.2
15433.5	2602.7	24786.7
15421.1	2622.7	24789
15373.5	2888.4	24809.7
15366.5	2903.3	24739.3
15415.4	2633.9	24787.1
15404.7	2718.1	24763.1
15421.5	2636.2	24787.3
8727.6	1468.3	25419.4
8766.7	1489.1	25406.5
8818.8	1517.9	25420
8713.4	1402.8	25481
8619	1368.2	25455.1
8836.7	1553.6	25403.7
8673.8	1381.2	25453.6
8835.5	1557.1	25401.3
8824.8	1534.5	25401.6
8738.6	1501.1	25398.8
8767	1388.8	25396.8
8649.5	1324.8	25466.7
8758	1468	25427.4
8622.4	1419	25359.8
8704.8	1417.4	25431.2
8750.4	1490.2	25441.3
8776	1504.2	25407.7
8802.5	1470.6	25446.8
8755.2	1508.9	25418.2
8837.9	1556.8	25400.2
8726.8	1411.4	25459.2
8683.6	1351.9	25464.1
8718.1	1422.5	25443.2
8570.8	1396.3	25412.1
8555.7	1331.4	25516.3
8619.1	1350.2	25471.5
8764.8	1273.1	25421.8
8750.1	1448.5	25439.1
8707.1	1395.2	25446.3
8820.5	1492.1	25406.9
8695.2	1443.8	25424.9
8780.1	1517.5	25425.5
8546.2	1334.4	25483.8
8774.3	1484.5	25423.4
8718.5	1432.2	25432.3
8816.1	1545.1	25400.9
8799	1476	25428.8
8601.8	1346.8	25486.7
8731.3	1481.1	25444.5
8787.9	1511	25417.9
8725.6	1334	25424.9
8667.6	1294.9	25504.9
8781.5	1448.5	25427.3
8760.1	1478.7	25420.3
8685.5	1252.7	25579.9
8645.7	1419.5	25388.4
8809	1469	25396.7
8621.5	1339.6	25484.4
8588.9	1329	25495.7
8760.9	1370.2	25411.1
8811.3	1493.3	25406
8715.6	1495.4	25410.2
8727.6	1478.4	25410
8744	1471.2	25425.7
8552.3	1341.9	25469.9
8706.3	1341.8	25502.6
8532.2	1403.8	25455
8655.1	1298.9	25501.4
8824.8	1544.5	25404.6
8725.8	1451	25420.3
8653.9	1442.6	25416.8
8716.6	1430.4	25432
8820.8	1543.6	25411.4
8793.8	1444.5	25432.5
8585.1	1354	25503.4
8716.5	1447.4	25448.2
8822	1498	25410.9
8702.6	1367.7	25343.3
8762.3	1455.5	25404.6
8784	1488.2	25406.5
8658.6	1381.1	25335.6
8817.5	1477.5	25401.7
8623.4	1400.2	25478.5
8767.7	1463.5	25448
8678.5	1390	25430.2
8598.9	1386.5	25516.4
8822.4	1542.5	25409.2
8794.2	1495.7	25407
8832.7	1539.1	25409.3
8757.2	1472.6	25452.1
8850.2	1577.1	25393.6
8947	1700.4	25333.7
9104.3	1749	25387.4
8994	1714.2	25401.6
8881.6	1619.5	25381.4
8896.2	1621.3	25383
8938	1762.5	25334.2
8996.9	1768.1	25342.7
9207.2	1964.9	25269.8
8865.2	1591.5	25389.5
9252.2	2022.7	25257.8
9143	1781.4	25305.9
8881.1	1609.6	25383.4
8903.2	1641.7	25367.3
9091.2	1898.4	25235.5
8891.2	1624	25384.6
9106.8	1886.2	25288
8912	1613	25396
8969.4	1810.6	25330.7
9324.1	2043.9	25196.1
9106.5	1808.5	25361.7
9224.9	1852.2	25317.1
8852.3	1574.1	25396.3
9154.2	2044.9	25219.1
9137.3	1932.3	25305.6
8928.3	1750.8	25360.6
8856.6	1575.5	25394.3
9021.8	1702.3	25392.5
9227.6	1895.8	25273.3
8976.2	1700.1	25353.5
8947.9	1745	25330.5
9090.6	1989.3	25343.4
9042.3	1879.5	25316.6
9210.3	1834.6	25385.8
8909.5	1653.5	25362
9019.2	1818.2	25305.5
8980	1695.7	25361
8964.8	1742	25361.1
9151.9	1916.2	25293.8
9009.2	1903.4	25343.4
9213.8	1846.6	25252
8969	1678.9	25373.6
9029.2	1698.2	25347.4
8879.8	1606.2	25385.5
8949	1673.3	25372.4
9195.6	2095.8	25147.3
9373.1	2050.1	25189.5
8874.2	1603.6	25390
8865.6	1598	25392.9
9262	1898.9	25233.6
9260.6	1994.9	25251.6
9174.3	2122.4	25207.5
9129.4	2090.1	25174.4
8997.7	1821.5	25316
8918.3	1683.5	25363.9
9065.9	1764.5	25366.2
9050	1820	25322.3
8990.7	1710.2	25363.4
8922.9	1734.6	25340.7
9215.7	2048.7	25212.6
9116.4	1983.9	25249.6
9218.4	2110.9	25146.1
8940.1	1689.6	25380.9
8890	1592.7	25389.2
8894.1	1664.1	25389.9
8882	1639	25392.6
9216.2	1819.2	25290.3
9208.6	1962.7	25233.3
9268.5	1979.2	25166.6
9229.8	1942.4	25179.2
9096.9	1864.8	25244.7
9266.4	1957.7	25245.2
8997.7	1807.1	25349.6
8905.1	1631	25381.9
9061.6	1838.4	25269.9
9066	1921.5	25358.8
9172.4	1961.2	25319.1
8867.6	1590	25389.7
9155.1	1915.6	25292.7
8928.9	1669.1	25401.5
18846.4	2574.8	22095.8
18931.1	2615.2	22060.6
18816.8	2626.3	22038.9
18857.9	2785.7	21904.7
18824.2	2901.2	21851.8
18874	2721	21959.7
18874.2	2689.5	22004.9
18894.1	2738.2	21931.2
18874.2	2802.4	21889.8
18844.4	2882.9	21856.7
18821.9	2913.9	21843.6
18807.4	2877.2	21870.6
18939	2769.7	21908.7
18812.5	2886.4	21856.9
18820.8	2916.9	21841.7
18840.6	2887	21858.1
18822	2912.7	21844.4
18847	2819.9	21899.6
18902.9	2783.7	21900.1
18873.3	2805.3	21907.2
18895.2	2662	22012
18833.5	2886.7	21856.6
18853.5	2798.3	21911
18821.3	2895.6	21858.1
18872.1	2743	21941.3
18942.7	2569.8	22089.6
18768.5	2715.2	21989.4
18849.2	2694.8	21994.8
18838.9	2850.9	21875.4
18787.9	2684.3	22019.7
18832	2821.7	21899.9
18840.3	2811.9	21908.6
18895.9	2771.1	21913.2
18779.2	2663	22015.2
18886.9	2680.6	21983.6
18890.6	2727.2	21965.5
18820.1	2897.1	21853.6
18867.8	2854.7	21863.8
18992.3	2701.7	21952.7
18810.9	2804.4	21919.8
18832.6	2844.1	21889
18846.5	2858	21873.3
18966.9	2608.9	22037
18909.4	2803	21883.4
18895.4	2706.6	21954.7
18842.6	2887.7	21857.3
18833.4	2823.5	21903.2
18833.5	2903.8	21846.7
18839.3	2869	21865.9
18854	2739.2	21966.3
18847.6	2816.3	21902.5
18821.6	2904.4	21848.6
18860.8	2647.8	22011.9
18846.2	2833.9	21890.5
18769.1	2740.7	21940
18918.4	2810.5	21885.7
18836.3	2862.8	21874.3
18826.8	2895.3	21853.4
18873.9	2702.1	21958
18819.3	2913.8	21843.5
18820.3	2919.5	21840.2
18891.6	2702.8	21967.1
18822.4	2916.3	21841.9
18846	2846.4	21868.5
18822.1	2913	21844.9
18840.2	2872.2	21873.2
18891	2633.4	22055.7
18814.9	2866.4	21876.2
18816.1	2813.2	21901.8
18849.3	2810	21899.3
18812.9	2880.5	21868.7
18905.3	2764.5	21935.6
18901.7	2642	22005.6
18807.6	2750.4	21931.8
18828.9	2902.2	21850.5
18865.2	2759.5	21935.4
19005.2	2657.6	21986.5
18885.1	2826	21886
18931.2	2782.1	21907.3
18840.8	2820.8	21903.1
18744.4	3157.2	21706.8
18750.9	3243.3	21667.7
18714.4	3292.9	21618
18787	3045.4	21761.7
18736.7	3120.1	21740.2
18809.4	3226.5	21681.8
18750.1	3161.5	21715.1
18709.5	3426.3	21519.2
18745.1	3331.6	21561.4
18815.7	2943.4	21825.2
18764.2	3182.9	21681
18669.2	3239.6	21661.7
18805.4	3024.6	21773.6
18814.3	2933.8	21831.3
18796.4	3008.4	21785.6
18773.6	3325.8	21587.7
18718.5	3517.6	21422.2
18750	3203.8	21660.9
18805.9	3043	21757.5
18839.6	3145.5	21699.1
18743.6	3262.2	21674.8
18799	2999.8	21791.9
18762.4	3142	21703.6
18809.3	2949.5	21824.2
18811.6	2972.1	21803.3
18799.8	3032.2	21785.8
18647	3245.3	21666.4
18770.5	3063.7	21760.9
18774	3096.4	21719.7
18770.3	3104.6	21729.5
18633.6	3429.6	21537.5
18620.1	3376.2	21600.6
18814.3	3004.7	21781.7
18764.3	3032	21777.8
18839.3	3280.5	21622.9
18812.8	3004.2	21797.3
18626.9	3327.1	21593.4
18809.8	2967.8	21810
18822.4	3225.4	21643.4
18790.2	2998	21795.6
18762.9	3049.2	21772.7
18747.1	3208.1	21665.7
18812.9	2984.5	21802.9
18787.5	3229.6	21631.2
18798.5	3012.1	21782.5
18785.1	3351.9	21568.8
18712.7	3172.4	21705.9
18814	3044.1	21756.8
18818.6	2927.9	21834.6
18794.2	2999	21798.6
18811.2	2950.3	21824.4
18785.3	3024.3	21775.5
18723.5	3101.4	21744.1
18827.9	3353.1	21535.4
18717.8	3254.8	21638.1
18803	3011.6	21782.9
18793.7	3119.7	21717.8
18730.9	3254.9	21637.3
18664.1	3462.2	21480.4
18688.9	3356.3	21577
18791.3	3033.4	21770.8
18754.5	3390.3	21543.9
18823.2	3358.9	21546.3
18736.4	3279.3	21594.4
18726.6	3279.4	21631
18741.1	3359.7	21599.6
18748.7	3171.6	21723.3
18783.6	2993.4	21799.4
18592.8	3455.8	21512.6
18814.8	2939.3	21826.6
18554.1	3394.5	21594.9
18724.7	3307	21608.2
18820.1	3146.4	21694.8
18667.3	3421.5	21535.9
18806.1	3077.5	21744
18796.4	3065.6	21746.7
18817.9	2936.8	21829.7
18791.1	3035.3	21770.3
18796.6	3302.9	21593.9
18682.5	3177.9	21728.4
17094	17076.8	9272.3
17060	17083.3	9327.5
17117.4	17097.4	9186.1
17115	17099.1	9200.9
17097.1	17069.8	9280
17113.7	17023.1	9322.2
16999.2	17066.4	9485.5
17118.6	17092.8	9196.1
17121.8	17058.1	9237.5
17104.7	17097.2	9217.5
17112.8	17091.8	9203.8
17101.9	17097.1	9229.1
17074.2	17046.4	9300.2
17015.2	17105.5	9468.4
17113	17087.5	9215.3
17109.5	17094.9	9210
17071.8	17107.1	9436.5
17089.9	17057.9	9414.9
17124.8	17074	9275.5
17112.3	17095.3	9213.7
17097.4	17084.3	9257.7
17105.1	17083.9	9244.1
17116.2	17094	9201.8
17061	17097.2	9386.7
17076	17076.2	9368.5
17084.6	17054	9333.8
17114.9	17046.9	9238.6
17118.8	17090.2	9214.1
17116.5	17095.3	9201.5
17080.2	17050.5	9335.9
17104.4	17088	9248.5
17118.7	16990.6	9295.6
17048.9	17108.6	9463.3
17088.6	17052.7	9326.9
17093.7	17064.5	9300
17088.4	17081.9	9378.7
17076.8	17003.2	9424
17119	17101.1	9195.3
17078.3	17048	9359
16973.5	16915.6	9509.1
17055.7	17053.5	9368.8
17062.3	16947.3	9416.7
17053.8	17050.5	9405.2
17095.1	17098.3	9328.2
17043.5	17029.8	9436.2
17055.5	17024.1	9424.6
17055.3	17063.8	9349.2
17074.1	16957.2	9398.1
17113.4	17022.9	9349.3
17121.6	17093.1	9198.2
17118.5	17099.1	9185.5
17118.5	17018.3	9392
17108.4	17086.8	9226.3
17086	17057	9329.2
17122	17088.7	9230.8
17048.6	16998	9414.5
17118.7	17097	9187.2
17094.4	17021.8	9283
17107.2	17008.5	9331.8
17083.8	17062.6	9310.7
17080.7	17056.7	9300.2
17100.4	17084.7	9244.8
17117.1	17064.9	9269.8
17143.5	17059.4	9288.5
17140.3	17067.6	9310.2
17041.4	16996.8	9431.8
17112.9	17010.2	9325.9
17090.2	16995.3	9347.5
17087.7	17060.9	9299.8
17109.9	17046.2	9268
17034.7	17001.6	9431.1
17118.3	17098	9188.6
17089.1	17097.4	9266.8
17076.4	17057.7	9366.1
17106.7	17085.7	9250
17111.6	17089.7	9215.1
17056.8	16952.9	9427.8
17108.6	17079.3	9244.1
17120.9	17049.3	9311.3
17077.7	17014.5	9422.2
17131.7	17125	9104.8
17127.2	17122.1	9122.6
17120.5	17102.9	9157.2
17192.4	17219.9	8857.2
17181.7	17159.9	8909.9
17170.8	17145.3	8988.1
17120.7	17101.5	9175.7
17162.2	17145.9	9008.1
17137.5	17109	9122.5
17173.4	17250.4	8795.3
17135.6	17123.2	9077.1
17122.5	17115	9151.1
17154	17148.5	8897.2
17147.5	17136.2	9057.3
17122.3	17101.8	9171.4
17151.3	17142.2	9036.9
17214.1	17265.2	8800.7
17233	17236.7	8792.5
17304.5	17251.4	8661.4
17122	17104.9	9171.2
17125.4	17109.7	9151.5
17195.1	17212.8	8844.5
17128.4	17108.1	9153.2
17135.2	17130.3	9105.5
17217.9	17266.6	8745.7
17209.6	17133.2	8732.7
17191	17181.1	8875.4
17226.3	17192.3	8855.9
17246.2	17246.5	8830.7
17168.9	17163.6	8792.4
17189.6	17257.1	8876.2
17220	17153.8	8815.1
17126.6	17113.5	9149.7
17243.8	17180	8727.8
17129.5	17108.1	9145.8
17147.9	17136.1	9061
17251.4	17170.8	8725.3
17165.4	17161.7	9003.7
17121.9	17103	9156
17137.6	17121.8	9053.1
17158.1	17224.5	8803.4
17212.1	17192.4	8772.9
17165.1	17244	8813.3
17137.9	17133.3	9116.4
17142.4	17177	8930.5
17170.9	17181.3	8816.8
17123.7	17109.5	9151.4
17155.3	17112.1	9031.9
17267.4	17178.2	8751.4
17182.6	17143	9006.2
17162.7	17183.8	8961.8
17120.9	17100.6	9177.5
17129	17152.4	9005.3
17238.8	17139.6	8767.9
17226.3	17224.7	8750.3
17156.3	17141.5	8996.9
17152.9	17130.3	9048.3
17198.1	17178.6	8834.5
17226.1	17172.3	8792.2
17123.4	17104.5	9164.1
17127	17142.5	8848.7
17121.3	17103.7	9169.7
17227.5	17210.6	8768
17243.3	17206.6	8784.1
17219.5	17179.1	8916.6
17170.6	17152.8	8765.2
17258	17151.7	8747.6
17208.1	17195.3	8802.9
17127.3	17110.5	9124.4
17231.9	17124.9	8813.3
17126.9	17114.7	9058.5
17142.2	17128.3	9089.2
17212.9	17221.7	8766.1
17173.2	17232.8	8922.6
17191.7	17202.7	8932.6
17128.3	17122.1	9067.3
17197	17092.6	8799
17239.1	17186.4	8797
17223.7	17219.8	8752.1
17157.7	17135	9036.4
23256.7	12478.2	13026.2
23283.7	12413.9	13011.5
23304.2	12346.4	13013.4
23330.4	12431.1	12998.6
23283.2	12458.2	13020.1
23484.6	12399.8	13041.6
23262.5	12508.8	13002.9
23245.8	12478.9	13034.5
23217.4	12496.4	13046.4
23467.9	12429.3	13003.3
23375.7	12355.1	13009.3
23352.6	12378.3	12980.3
23360.8	12497.7	12974.5
23236.5	12488.1	13029.6
23459.2	12421.5	12998
23381.8	12433.7	13010.5
23270.7	12489.3	13041.5
23211	12501	13047.9
23252.2	12439.8	13041.1
23390.1	12394	12975.8
23221.6	12494.2	13038.3
23246.2	12459.4	13015.8
23442.6	12452.8	12966.6
23335.8	12448.7	13015.2
23182.8	12518.3	13058.2
23309.1	12416.5	13009.8
23306.8	12401	13016.2
23335.1	12460.3	13029.7
23297.4	12445.2	13020.3
23211.3	12499.9	13047.6
23319.5	12417.1	13032.1
23394.8	12436.5	12954.1
23285.9	12427.1	12928.2
23268.9	12433.3	12950.4
23264.2	12406.6	12943.1
23310.8	12318.5	12965.3
23231	12486.3	13022.3
23279	12417.7	12981.8
23227.7	12492.3	13042.5
23245	12416.7	12996.9
23220.9	12507	13037.9
23383.8	12410.4	13045.2
23313	12438	12997.6
23268.7	12469.8	13024.1
23272.4	12491.7	13043.2
23354.4	12375.6	12958.8
23367.4	12464.4	13014.9
23214	12480.6	13029.5
23183.6	12518.4	13059
23245	12475.7	13036.3
23330.6	12406.5	13023.5
23311.4	12370.3	13009.5
23267.9	12467.9	13043.2
23290	12401.1	12932.8
23381.9	12439.4	13038.4
23416.2	12510.7	12957.9
23261.3	12470.7	13042.7
23398.1	12473.9	13025.8
23289.9	12431.5	12976.2
23328.6	12475.4	12961.8
23200.7	12513.8	13046.5
23267.3	12436.8	13041
23402.4	12484.3	12910.7
23307.3	12412.4	13025.1
23390.2	12379.3	13016.4
23289.2	12474.5	12991.8
23256.8	12489.6	13043.8
23217.9	12472.7	13051.3
23390.7	12444.1	12956.5
23369.6	12468.8	12945
23381.3	12400.8	12962.6
23375	12408.6	13035.3
23192.3	12512.2	13056.2
23195.4	12511.3	13054.1
23395.3	12413	13006.2
23335.5	12494.9	13012.6
23322.4	12504.2	13006.6
23180.3	12519.8	13059.9
23276.2	12442.1	13025.7
23397.3	12418.1	12946.9
[truncated: 14,000 more rows]
