# Supplementary material for: Full-scale scaffold model of the human hippocampus CA1 area
Source: Nat Comput Sci. 2023 Mar 23;3(3):264–76. doi: 10.1038/s43588-023-00417-2 (PMC10766517; doi:10.1038/s43588-023-00417-2)
Supplement: Supplementary file 11 — 3D coordinates of axons and dendrites of 100 PCs used to generate images in Fig. 4. [file 43588_2023_417_MOESM11_ESM.zip › PC_Axons.xlsx]

## Sheet: GID
141	1
1533	2
39	3
40	4
107	5
130	6
79	7
8	8
85	9
41	10
88	11
59	12
46	13
51	14
71	15
55	16
133	17
102	18
57	19
82	20
16	21
58	22
136	23
405	24
97	25
125	26
86	27
34	28
118	29
164	30
115	31
44	32
75	33
90	34
18	35
27	36
93	37
32	38
74	39
72	40
46	41
143	42
47	43
402	44
37	45
27	46
19	47
35	48
58	49
56	50
40	51
28	52
18	53
59	54
74	55
38	56
168	57
17	58
136	59
18	60
19	61
22	62
18	63
70	64
144	65
18	66
119	67
125	68
109	69
143	70
109	71
91	72
143	73
46	74
17	75
111	76
179	77
73	78
18	79
123	80
122	81
4	82
40	83
75	84
18	85
17	86
69	87
56	88
47	89
72	90
51	91
18	92
131	93
113	94
20	95
22	96
82	97
18	98
315	99
42	100

## Sheet: 3D coordinates
18022.2	21522.2	8927.78
18022.2	21522.2	8927.78
18012	21569.3	8840
17988.8	21605	8681.25
17978.3	21638.3	8596.67
17971.1	21615.6	8472.22
17967.8	21590.8	8429.83
17967.2	21562.4	8398.4
17965.7	21542.3	8375.78
17964.6	21518.4	8352.14
17964.3	21489.9	8325.59
17963.8	21455.8	8298.28
17963	21431.6	8281.32
17963.8	21394.3	8250.62
17964.4	21372.2	8234.44
17964.4	21372.2	8234.44
18041.4	20442.8	9222.07
18041.7	20452.7	9238.03
18045.8	20579.2	9432.5
18068	21092	10044
18067.3	21116	10038.7
18065.7	21180	10020
18065	21212.5	10012.5
18058.3	21405	9951.67
18058.3	21451.7	9938.33
18058.3	21500	9930
18058.3	21548.3	9918.33
18058.5	21581.6	9915.16
18056	21649.3	9896
18056	21688	9889.33
18056	21725.3	9877.33
18055.4	21807.7	9858.46
18055.4	21852.3	9847.69
18054.3	21944.3	9817.14
18054.1	21955.2	9815.49
18050	22025.7	9787.14
18048.8	22058	9776.6
18045	22108.3	9745
18045	22108.3	9745
18038.3	22223.3	9665
18038.3	22223.3	9665
18027.3	22320	9589.09
18016	22430	9498
18016	22430	9498
18008.9	22491.1	9435.56
18008.2	22500.6	9427.78
18004.4	22540	9388.89
17996.7	22600	9333.33
17985	22847.5	9082.5
17985	22940	8972.5
17984.8	22947.4	8963.89
17980	22980	8920
17980	23002.2	8895.56
17976.4	23029.1	8840
17971.1	23073.3	8751.11
17964.4	23100	8688.89
17953.3	23171.1	8575.56
17953.3	23171.1	8575.56
17946.7	23204.4	8517.78
17943.3	23241.7	8405
17940	23255	8358.33
17936	23276	8312
17933.3	23291.1	8284.44
17930.1	23304.8	8236.85
17925.5	23325.5	8176.36
17917.8	23360	8008.89
17913.3	23377.8	7944.44
17903.6	23438.2	7778.18
17903.6	23460	7729.09
17903.3	23465	7711.67
17901.7	23478.3	7663.33
17900.9	23489.5	7625.76
17897.1	23502.9	7571.43
17897	23506	7560.33
17896.9	23523.1	7507.69
17891.4	23530	7447.14
17886.2	23536.9	7384.62
17880	23536.9	7340
17876	23548	7268
17872	23550	7210
17869.1	23549.1	7181.82
17863.6	23549.1	7125.45
17861.8	23549.1	7072.73
17851.1	23531.1	6955.56
17851.1	23522.2	6891.11
17840	23484.3	6732.86
17836	23462.7	6685.33
17832.2	23431.1	6617.78
17829.5	23406.9	6579.04
17827.4	23391.2	6553.72
17825.7	23382.9	6538.57
17865	22820	6695
17864	22792	6716
17866	22666	6776
17875.7	22601.4	6797.14
17878.5	22576.9	6810.77
17885	22501.2	6830
17885.2	22492.6	6833
17890.6	22375.3	6845.88
17890.6	22375.3	6845.88
17900	22240	6850
17900	22240	6850
17890	21800	6850
17890	21800	6850
17903.3	21323.3	6776.67
17903.3	21323.3	6776.67
17901.4	21172.9	6818.57
17901.4	21172.9	6818.57
17904.8	21016.2	6838.1
17904.8	21016.2	6838.1
17904.7	20954.1	6852.94
17904.7	20954.1	6852.94
17897.5	20485	6277.5
17899.5	20461.2	6294.29
17900	20431.1	6311.11
17900	20371.1	6351.11
17902	20344	6374
17916.7	20146.7	6560
17916	20108	6592
17920	20055	6645
17920	20055	6645
17900	21026.7	6040
17900	21026.7	6040
17840	21460	5960
17846.7	22033.3	5953.33
17846.7	22033.3	5953.33
17826.7	22580	5820
17826.7	22580	5820
17820	22688	5748
17806.7	22920	5590
17806.7	22920	5590
17797.1	23005.7	5502.86
17795	23032.5	5475
17791.4	23122.9	5391.43
17791.4	23122.9	5391.43
17782.9	23191.4	5337.14
17768.6	23322.9	5222.86
17756	23498	5096
17753.3	23528.9	5075.56
17752	23550	5058
16320	17460	10440
16277.7	17386.5	10433.5
16277.7	17386.5	10433.5
16285.3	17378.5	10415.2
16230.4	17378.3	10487.8
16214.1	17367.6	10504.7
16187.6	17346.5	10528.6
16162	17353.7	10559.8
16141.2	17351.2	10588.1
16109.4	17350.2	10617.6
16071.2	17341.6	10653.6
16056.7	17342.6	10668.9
16008	17342.7	10717.3
15990	17338.3	10733.3
16323.9	17391.8	10362.4
16339.7	17403	10342.1
16356.8	17414.7	10317.2
16370.6	17419.7	10295.9
16394.3	17435.5	10265.7
16410.6	17429.3	10238.3
16428.9	17440.4	10213.2
16450.1	17441.8	10176.3
16460.5	17449.5	10160.7
16477.8	17445.4	10134.9
16495.3	17445.8	10105.9
16524.9	17447.6	10063.8
16539.2	17450	10044.5
16609.6	17440.8	9946.4
16616.7	17435.8	9940.83
16657.5	17425	9880.83
16663.8	17422.5	9870.87
16694.3	17415.2	9830.48
16706.3	17414.8	9811.31
16730	17415.6	9773.33
16737.6	17414.1	9761.18
16778.7	17405.3	9713.33
16778.7	17405.3	9713.33
16897.9	17427.4	9594.74
16935.8	17413.7	9549.47
17034.3	17395.2	9440
17098.6	17436.4	9374.29
17106.4	17443.1	9364.27
17141.2	17412.5	9329.38
17158.3	17416.6	9310.29
17171	17370.3	9288.97
17211.7	17401.5	9262.93
17213.1	17426.9	9264.85
17262.7	17392.4	9211.56
17282.7	17407.1	9194.21
17311.2	17434	9176.14
17326.1	17467.8	9171.47
17327.7	17383.4	9146.81
17333.5	17364.6	9132.88
17378.4	17392.2	9099.61
17392.7	17400.5	9086.65
17424.3	17394.9	9052.94
17445.8	17402.7	9035.88
17455.8	17447.7	9046.13
17481.9	17448.2	9019.62
17505.4	17469.3	8998.26
17528.8	17490.3	8976.88
17542.9	17485.6	8952.09
17561.6	17485	8920.95
17570.8	17495.7	8918.2
17591.2	17533.2	8904.8
17606.6	17571.6	8894.01
17618	17605.4	8896.11
17626.5	17650.3	8919.68
17635.2	17664.6	8907.8
17654.8	17733.8	8927.59
17664.8	17761.4	8911.96
17672	17728.6	8856.92
17682.6	17742.8	8823.97
17671.1	17685.7	8791.25
17697.4	17780.9	8753.04
17705.5	17801.7	8783.86
17699.1	17795.9	8811.18
17691.4	17795.5	8866.21
17681	17796.5	8904.72
17696.6	17857.9	8912.34
17660	17841	8977.56
17640	17798	8995.5
17623.7	17791.8	9016.28
17591.2	17715.4	9017.69
17578.7	17669.5	9014.75
17559.1	17618.8	9007.06
17521.7	17577.7	9034.08
17461.4	17608.2	9106.43
17420.7	17547	9119.67
17412	17554.9	9129.82
17353.4	17483.3	9152.13
17373.7	17455.4	9123.65
17407.4	17453.8	9091.18
17476.8	17402.7	9005
17499.5	17410	8974.76
17519.5	17425.9	8953.18
17637.1	17596.1	8825.37
17650.2	17632.2	8823.04
17718.9	17843.3	8734.07
17725	17863.3	8719.99
17728	17876.5	8677.5
17740.7	17911.3	8722.67
17749.5	17944.7	8722.92
17752.2	17960.5	8778.89
17756.2	17970.7	8757.7
17718.6	17895.8	8841.05
17723	17870.1	8797.61
17757.4	17966	8691.32
17774.7	18013.2	8687.93
17785	18038.3	8678.97
17797.9	18073.3	8682.36
17804.7	18095.1	8695.73
17813.5	18117	8677.05
17821.6	18137.5	8643.45
17837	18175.7	8653.58
17851.7	18206.3	8613.72
17860.1	18225.7	8602.65
17862.7	18215	8544.95
17882.9	18260.9	8544.69
17895	18270.2	8491.9
17891	18279.2	8547.25
17897.4	18308	8573.39
17890.6	18310.9	8616.02
17919	18370.5	8581.02
17923.9	18366.1	8540.7
17927.2	18353.7	8510.71
17941.3	18362.3	8469.54
17949.8	18365.3	8442.41
17963.8	18378.6	8413.97
17959.9	18349	8389.71
17984.4	18364.8	8343.25
18004.1	18385.5	8318.28
18026.2	18410.5	8296
18047.1	18424.8	8265.16
18065.4	18439	8237.34
18079.7	18472.5	8228.12
18093.3	18492.8	8216.11
18095.5	18515.8	8225.8
18118.8	18545.9	8196.11
18117.8	18591.6	8227.21
18143.9	18608.2	8188.67
18147	18590.4	8170.71
18169.2	18665.4	8172.42
18157.2	18733.8	8215.17
18168.7	18773.8	8212.39
18187.4	18831.7	8198.57
18200.5	18849.4	8180.94
18235.5	18806.1	8116.8
18244	18797.9	8099.37
18262.9	18776	8057.6
18278.8	18771.9	8028.08
18298.4	18793.5	8001.08
18301.4	18811.8	8001.55
18326.5	18820.3	7959.17
18319.9	18887.6	7993.74
18354.7	18866.6	7930.35
18369.3	18842.7	7899.7
18387.9	18831.8	7862.08
18408.6	18863.1	7845.09
18405.7	18897.1	7858.96
18411.3	18814	7804.91
18397.7	18780.7	7800.94
18425	18781.7	7751.67
18450.5	18821.4	7741.82
18476.8	18848.7	7717.98
18493.1	18853.3	7694.29
18515.1	18866.8	7668.2
18547.3	18891.9	7636.15
18571.4	18926.1	7617.95
18590.6	18884.7	7567.65
18598.4	18887.4	7564.11
18623.9	18958.8	7565.49
18648.1	18978.6	7541.34
18649.3	19001.2	7544.81
18678.6	18983.3	7495.3
18712.7	19012.3	7453.64
18721.1	19028	7441.27
18745.7	19060.8	7406.94
18754	19094.9	7408.95
18752.3	19122.8	7424.21
18767.5	19140.2	7399.09
18716.5	19137.4	7483.87
18700.2	19101.6	7500.83
18688.1	19100.3	7522.03
18646.4	19116.4	7579.7
18638.2	19129.4	7594.12
18641.3	19219.3	7618.69
18624.4	19279.4	7638.44
18663.2	19299.1	7591.3
18699.1	19295.5	7538.81
18713.9	19318.8	7520.29
18767.7	19330.9	7439.71
18773.7	19347.8	7431.65
18766.2	19392.4	7444.71
18767.5	19482.3	7463.19
18756.1	19494.5	7483.88
18739.3	19508.6	7513.6
18734.6	19529.5	7524.6
18741.2	19574.2	7524.93
18771.6	19546.3	7477.61
18805.2	19608.5	7452.12
18807	19671.6	7468.07
18828.5	19667.7	7443.95
18773.9	19692.5	7518.93
18770.4	19715.4	7532.05
18725.7	19718	7583
18717.2	19731.9	7598.3
18707.9	19784.2	7624.17
18738.3	19822.9	7605.74
18791.7	19800.6	7542.78
18798.7	19803.7	7536.99
18827.9	19783.7	7496.84
18862.7	19783.3	7458.67
18927.7	19729.2	7369.23
18935.4	19700.4	7342.33
18877.9	19626.1	7375.15
18864.2	19603.3	7380.71
18827.7	19555.4	7407.69
18818.4	19456.2	7377.81
18842.9	19443.7	7345.31
18852.7	19440.6	7330
18874.3	19488.1	7320.57
18908.9	19420.8	7252.78
18916.6	19393.5	7231.27
18890.8	19350	7252.97
18890	19304.5	7239.12
18882.9	19274	7239.71
18877.6	19229.3	7240.32
18857.1	19181.4	7255.36
18840.1	19144.8	7274.04
18821.7	19114.8	7291.3
18810.4	19114.4	7312.8
18790.5	19088.2	7338.18
18824.3	19204.1	7323.77
18823.1	19232.1	7330.4
18845.8	19260	7302.03
18815.8	19290.6	7352.22
18816.5	19364.3	7368.12
18946.8	19372.9	7172.11
18955	19363.9	7154.38
18934	19312.9	7164
18944	19280.8	7134.33
18920.7	19238.2	7152.88
18939.6	19219.5	7116.56
18981	19285.4	7081.29
18995.2	19311.9	7072.03
18998.6	19351.6	7086.67
19009.2	19381	7086.35
19000	19414.4	7117.6
18991.7	19429.1	7136
19038.1	19451.9	7080.27
19050.7	19429.1	7044.49
19079.5	19491.3	7035.26
19084.7	19491.8	7022.03
19109.1	19530.9	6998.39
19127.7	19571.2	6984.66
19151.2	19579.5	6927.44
19155.5	19600.7	6934.14
19173	19609.5	6898.53
19193.6	19647.8	6879.32
19198.8	19660.1	6881.07
19187.2	19683.2	6941.33
19175.1	19689.2	6970.73
19163.4	19690.3	7005
19150.9	19674.5	7021.23
19129	19684.8	7075.82
19113.6	19676.2	7101.18
19117.4	19728.3	7129.43
19085.2	19703.6	7165.6
19074.3	19680	7167.86
19055.5	19619.4	7153.52
19051.2	19594.5	7143.36
19050.8	19536	7109.25
19082.8	19553	7066.75
19116.7	19613.6	7043.57
19135.9	19623.1	7015.9
19177.3	19754.2	7025.42
19190.3	19777.1	7026.28
19227.4	19794.5	6955.48
19233	19793	6937.16
19259.2	19854.2	6950
19262.2	19883.5	6968.68
19300	19923.1	6932.5
19293.5	19882.2	6907.39
19312	19887.8	6883.06
19353.3	19912.9	6837.33
19373.9	19920.9	6814.05
19378.8	19906.9	6783.27
19393	19909.5	6767.33
19436.7	19925.2	6733.81
19435	19908.2	6707.58
19418.1	19877.2	6681.37
19423.8	19869.2	6660.09
19410.4	19838.4	6633.2
19433	19844.1	6607.33
19453.9	19853	6592.17
19466.3	19855.3	6572.92
19501.9	19901.6	6592.81
19510.3	19905.6	6585.05
19553.4	19936.9	6570
19561.6	19928.4	6531.5
19573.9	19927.2	6497.6
19574.8	19917.9	6466.56
19619.5	19946.9	6434.25
19656.9	19986.4	6451.79
19668.8	19991.3	6423.8
19686.3	20003.9	6396.14
19689	20002.8	6367.42
19710.8	20019.8	6338.85
19716.4	20017.9	6311.57
19723.5	20020.8	6290.26
19753.7	20043.4	6260.29
19757.9	20041.4	6226.79
19779.7	20062.3	6196.3
19792.3	20089	6199.93
19778.8	20096.6	6273.29
19768.2	20087.5	6307.69
19765.1	20099.6	6346.81
19824.7	20165.6	6200
19836.5	20182.7	6172.19
19849.3	20201.4	6148.49
19852.3	20184.8	6110.85
19872.3	20235.2	6082.52
19866	20189.3	6056.86
19847.7	20143.5	6066.41
19881.4	20198.2	6015
19886.3	20232.2	6023.7
19895.9	20264.1	6014.14
19897.1	20310.5	6051.05
19905.5	20333.4	6041.5
19922.2	20353.8	5984.13
19919.9	20395.9	6026.46
19930.7	20352.7	5928.29
19922.9	20322.5	5947.91
19937.3	20453.2	5987.67
19943.3	20490.9	5979.71
19948.1	20525.8	5981.01
19955	20539	5955.38
19962.5	20521.3	5916.19
19969.8	20523.9	5873.33
19979.7	20557.6	5869.35
19971.5	20582.7	5926.67
19970.2	20615.5	5957
19967.4	20638.3	5981.42
19966.4	20676.5	6010.35
19981	20686	5968.62
19992.9	20721	5955.82
19997.4	20668.9	5894.57
20007.3	20683.4	5865.09
20009.6	20653.8	5830.54
20015.8	20701.9	5843.33
20030.5	20727.4	5806.38
20038.6	20728.3	5776.02
20047.6	20756.2	5746.19
20044.8	20794.2	5783.28
20059.7	20842.8	5740.96
20065.1	20870.8	5756.79
20089.1	20941.5	5704.91
20092.7	20962	5714.53
20095.9	20990.3	5741.56
20096.4	21011.6	5755.76
20084.1	21013.3	5811.89
20086.9	21058.9	5833.61
20084.7	21071.5	5873.06
20063.6	21023.6	5927.3
20057.2	21025.5	5954.19
20038.2	20985.8	6002.22
20032.6	20949.8	5990.27
20026.6	20892.7	5974.34
20038.9	20897.3	5927.95
20038.5	20884.6	5917.34
20023.8	20810.6	5904.94
20023.5	20808.2	5909.45
20047.1	20846.4	5843.13
20058.1	20882.4	5819.52
20074.3	20928.3	5788.83
20036	20780.5	5827.73
20032.4	20772.1	5841.84
20006.7	20805.9	5971.28
20005.8	20842.8	6008
19991.8	20830	6040.67
19977.7	20831.9	6082.8
19976.9	20737.2	6028.72
19961.1	20725.4	6068.38
19947.2	20728.9	6109.84
19937.2	20695.2	6124.24
19932.5	20666.3	6124.52
19918.9	20705.7	6186.29
19905.8	20632.9	6187.56
19909.2	20607.1	6169.94
19903	20565	6171.65
19892.4	20546.9	6194.04
19892.5	20490.4	6187.14
19890.1	20453.5	6184.32
19905.7	20462.9	6123.38
19912.4	20465.8	6100.93
19892.1	20394.7	6135
19885.4	20355.8	6148.64
19876.4	20371.7	6211.4
19872.6	20387.3	6231.44
19874.2	20282.6	6151.88
19880.3	20298.6	6134.29
19827.7	20121.3	6133.67
19813.6	20102.3	6136.17
19924.6	20509.5	6068.57
19925.1	20541.3	6080.5
19923.7	20578.5	6108.26
19942.6	20640.7	6064.88
20083.7	21102.4	5904.07
20089.7	21131.9	5901.86
20098.3	21184.7	5902.13
20106.4	21198.3	5880.08
20109	21166.8	5841.94
20109.9	21159.9	5814.97
20120.3	21222.8	5802.23
20122.9	21210.7	5758.43
20120.8	21163.7	5734.91
20126.3	21148.5	5684.88
20122.7	21124.1	5686.32
20116.2	21077.7	5669.06
20116.5	21076.1	5686.49
20114.5	21101.6	5729.59
20110.1	21110.2	5760.67
20135.1	21256.8	5703.19
20142.3	21279.4	5670.69
20146.7	21301	5650.72
20152.4	21321.6	5634.8
20136.1	21333.7	5726.05
20128.3	21312.7	5772.73
20124.9	21359.3	5796.54
20111.2	21356.5	5864.62
20110.2	21285.7	5870.19
20117.8	21274.6	5834.33
20106.5	21455.8	5856.92
20106.3	21498.8	5848.24
20122.5	21507.5	5779.17
20125.9	21526.7	5756.37
20133.6	21438.7	5736.15
20138.3	21425.8	5706.85
20144.7	21413.5	5671.76
20148.9	21483.3	5661.64
20153.9	21515	5628.48
20155.8	21541	5612.52
20144.1	21594.7	5662.06
20143.1	21612.6	5663.04
20128.9	21624.3	5729.62
20129.1	21634.8	5725.18
20119.1	21609.4	5787.19
20109.3	21604.8	5824.15
20099.9	21642.1	5847.31
20101.7	21579.6	5848.7
20112.3	21693.7	5804
20103.4	21713.3	5830.74
20106.4	21756.4	5822.5
20113.4	21787.1	5799.31
20118.4	21807.3	5778.11
20125.1	21768.9	5745.55
20131.1	21761.5	5711.45
20135.1	21835.1	5690.22
20141.9	21833.5	5656.71
20146.1	21852.9	5635.73
20138.7	21946.4	5654.22
20138.4	21991.5	5642.79
20130.6	22018.2	5673.93
20118	21999.4	5738.33
20109.6	21966.5	5781.83
20099.9	22026.8	5787.59
20093.8	21979.6	5836
20100	21910.8	5839.2
20107.6	21852	5819.27
20126.2	21889.2	5737.18
20128	21884.5	5727.75
20149.9	21810.4	5616.71
20155.4	21805.6	5590.2
20155.9	21870.2	5584.44
20158	21888.2	5563.01
20159.4	21933.2	5562.58
20160	21964.1	5542.59
20152.7	21988.5	5590.7
20146.3	22018.7	5600.93
20138.6	22043.5	5624.88
20138.5	22061.8	5610.3
20127.2	22094.7	5648.59
20108.7	22099.2	5708.6
20111.5	22048.5	5743.2
20094.2	22100.3	5773.91
20069.7	22138.1	5818.75
20052.4	22169.9	5835.33
20054.6	22192.3	5788.97
20051.2	22209	5770.95
20046.4	22249.2	5730.35
20064	22240.2	5685.95
20071.9	22227	5670.16
20036.5	22303.2	5664.31
20004	22355.3	5676
19991.1	22375.7	5675.85
19984.2	22357	5732.84
19968.8	22371.8	5747.75
19942.3	22406.3	5755.96
19926	22429.1	5750.91
19891.7	22461.5	5772.2
19900	22433.1	5809.51
19897	22419.3	5843.66
19868.8	22435.9	5877.63
19859.6	22431.9	5899.37
19819.1	22490.4	5879.57
19765.3	22513.1	5939.18
19768.4	22478.2	5984.48
19769	22459.6	6009.87
19760.5	22445.2	6041.19
19762.7	22432.7	6056.49
19807	22382.5	6068.77
19809.3	22380.1	6063.98
19857.7	22331.2	6066.05
19884.9	22317.8	6037.37
19855.4	22365.5	6008.76
19890.9	22344.4	5978.06
19906	22345.2	5946.74
19926.1	22342.5	5905.83
19931.3	22349.8	5885.13
19969.8	22322.2	5830.25
19970.6	22327.6	5817.68
20001.8	22268.7	5827.69
19986.3	22244.3	5903
19971	22263.6	5917.2
20006.1	22191.3	5934.35
20022.5	22183	5898.42
20080.8	22080.8	5835.85
20090.1	22141.6	5723.91
20083.4	22171	5709.22
20101.5	22168.8	5641.76
20110	22153	5637.5
20125.2	22133	5591.01
20132	22117.8	5577.98
20144	22103.4	5534.42
20150.8	22064.2	5552.16
20156	22024	5541.45
20107.7	22191.9	5584.52
20103.9	22208.5	5571.76
20060.4	22285	5609.29
20056.7	22292.2	5614.44
19853.8	22416.2	5937.94
19830	22414.2	5978.89
19917.6	22302.4	5996.8
19773.3	22371.8	6137.95
19734.7	22384.8	6168.69
19724.4	22406.9	6147.27
19702.3	22451.7	6114.29
19687.3	22485.1	6087.57
19684.4	22512	6053.41
19714.9	22525.1	5992.55
19639.1	22548.3	6067.39
19612.7	22561	6086.15
19609.8	22527.2	6132.13
19601.8	22520.9	6153.13
19616.9	22487.9	6181.48
19624.9	22465.3	6200.49
19618.1	22449.4	6228.73
19563.5	22498.3	6228.28
19534.1	22504.2	6251.95
19522.8	22521	6244.22
19510.4	22491.5	6294.25
19503.9	22477.6	6317.88
19496.4	22465.8	6340.5
19502.5	22439.3	6370.36
19459.6	22447	6407.37
19434.4	22448.1	6433.03
19434	22421.3	6476.7
19412.1	22438.1	6474.46
19375.7	22454.4	6484.92
19358.4	22450	6510.97
19354.4	22413.7	6558.52
19335.1	22416.3	6571.33
19320.4	22383.8	6615.47
19290.9	22391.1	6633.79
19268.9	22362.8	6678.96
19220	22380	6694.64
19211.5	22392	6687.2
19202.4	22339.3	6742.71
19200.4	22331.6	6753.56
19143.9	22335.8	6785.96
19116.1	22376.5	6766.52
19123.1	22389.8	6749.98
19140.6	22420	6710.3
19185.2	22455.5	6647.1
19219	22452.2	6622.13
19238.3	22432.5	6629.58
19293.2	22435.5	6585.28
19283.6	22505.7	6498.57
19404.7	22498.3	6398.3
19590.4	22420.4	6302.61
19678.7	22404.7	6215.32
19674.8	22433.7	6178.43
19567.3	22536	6176.73
19544.1	22547.3	6191.43
19220.5	22254.1	6806.49
19191.5	22258.1	6815.78
19166.5	22247.5	6836
19118.9	22281.1	6830.36
19092.1	22282.6	6846.57
19107.1	22221.4	6873.81
19082.7	22205.7	6888.67
19049.8	22279.1	6876.44
19027.2	22274.9	6893.19
18973	22267	6925.41
18986.4	22229.2	6933.93
19013.1	22219.6	6924.49
18932	22168	6990.91
18913	22152.9	7000.91
18864	22156.7	7041
18846.7	22168.6	7053.76
18823.9	22087.7	7079.03
18800.6	22038.1	7103.75
18790.3	22019.5	7116.37
18756.3	22033.3	7145.74
18751.3	22097.1	7143.87
18750.3	22129.7	7145.49
18794.4	22170.4	7098.89
18800.5	22193.3	7089.64
18754	22210.8	7136
18723.2	22218.5	7162.6
18699.1	22191.7	7193.43
18676.8	22148.5	7217.79
18680.4	22112.5	7218.37
18661.8	22090.2	7243.38
18700	22063.5	7203.19
18674.4	22002.3	7235.74
18669.7	21976	7242.28
18623.2	21960.7	7290
18568.1	21980.7	7340.74
18602.6	22048.1	7305.56
18603.1	22074.2	7303.3
18632.5	22122.2	7270
18619.4	22170	7269.71
18596	22189.8	7296.31
18581.2	22221.1	7309.97
18544.9	22192.6	7343.08
18529.9	22185.7	7361.71
18522.8	22270.2	7359.07
18519.5	22292.8	7355.65
18474.6	22285.4	7402.93
18457.8	22282.7	7423.24
18413	22262.6	7470.87
18412.9	22253.3	7470.83
18448.3	22185.3	7442
18463.5	22167.2	7430.91
18442.4	22096.8	7459.2
18405	22086.9	7502.31
18357.5	22119.3	7558.57
18313	22120.7	7609.67
18295.1	22117	7632.46
18303.8	22055.6	7625
18351.2	22042.1	7569.82
18350.7	21983.9	7568.93
18247	22047.6	7710.14
18238	22089.1	7729.11
18240.8	22126.3	7721.32
18233.6	22162.4	7728.34
18220.7	22167.8	7772.95
18208.5	22208.7	7796.55
18193.9	22209.5	7842.32
18179.5	22178.6	7909.11
18176.8	22155.3	7924.69
18167.2	22154.4	7963.52
18158.1	22132.6	7994.9
18149.3	22128.9	8020.76
18149.3	22076.3	8021.27
18142.3	22050.6	8044.6
18160.1	22008.4	7984.06
18164.7	21986.1	7969.82
18170.2	21976.8	7946.8
18167.9	21931.9	7936.22
18155.8	21882.8	7954.72
18147.7	21844	7955.99
18155.3	21831	7918.95
18174.9	21843.3	7862.05
18182.9	21848.5	7840.05
18199.4	21899.6	7823.86
18199.3	21930.2	7836.37
18226.7	21912.5	7757.61
18226.8	21870.6	7754.19
18225.4	21836.9	7747.16
18243	21822.6	7710.58
18256.5	21856.5	7692.16
18256.3	21882.2	7694.07
18243.9	21760.6	7700
18312.8	21790.8	7617.95
18322.9	21755.3	7602.94
18354.1	21702.9	7582.35
18366.9	21661.2	7573.12
18479	21678	7481.5
18491.6	21652.6	7475.26
18551.9	21636.8	7437.3
18579.3	21643	7419.43
18561	21709	7398.5
18553.2	21716.6	7404.39
18553.3	21768.4	7392.89
18615.8	21786.2	7336.92
18615.8	21786.2	7336.92
18682.8	21783.7	7282.77
18721.2	21791.6	7242.19
18780.9	21809.3	7180.3
18813.1	21773.4	7174.16
18866.3	21708.3	7170.29
18872.3	21696.1	7177.43
18826.1	21676.8	7232.28
18830.6	21643	7256.56
18896.7	21622.8	7215.42
18907	21585.7	7235.47
18832.4	21595.2	7288.18
18817.6	21585.9	7308.24
18825.9	21537.1	7331.68
18841.2	21497.3	7343.14
18845.5	21467.1	7349.8
18840.4	21400	7374.78
18834.4	21365.1	7389.3
18827.8	21333.4	7398.54
18819.5	21298.1	7406.67
18804.5	21255.5	7421.15
18816.7	21230.4	7413.8
18789.7	21162.1	7430.77
18768.9	21156.7	7440.69
18765.1	21095.9	7437.44
18752.8	21073.3	7444.1
18732.6	21049.3	7458.87
18721.7	21022.2	7466.01
18725.4	20928.8	7472.2
18774.3	20890.7	7445.71
18774.3	20870.7	7448.57
18726.9	20760.6	7506.88
18728.2	20746.5	7515.15
18677.1	20793.1	7532.24
18653.1	20832.7	7537.27
18640.7	20930	7521.43
18651.1	20953.3	7509.63
18571.9	20974	7557.89
18565.5	20933.2	7572.9
18564.4	20909.8	7574.92
18556.8	20866.3	7594.6
18535	20854.7	7612.55
18529.4	20818.5	7631.21
18538.2	20786.8	7636.48
18477.9	20796.8	7675.88
18489	20770.1	7681.59
18446.7	20753.7	7726.98
18452.6	20748.6	7724.62
18490.5	20710.5	7716.83
18503.6	20681.6	7722.32
18547.1	20738.7	7651.29
18566.3	20729.1	7644.39
18597.7	20752	7609.01
18614.2	20737.9	7604.99
18642.5	20714.2	7598.68
18647.5	20687	7616
18711.4	20691.4	7555.71
18692.6	20727.4	7550.91
18572.3	20642.1	7690.64
18573.2	20585.3	7723.16
18451.2	20622	7799.66
18429.6	20620.7	7818.52
18395.7	20697.3	7804
18372.4	20700.3	7820.77
18345.7	20761.9	7806.35
18349.3	20766.5	7800.53
18278.8	20757.3	7870.45
18278.9	20794.5	7852.02
18237.8	20838.7	7873.65
18223	20883.6	7876.42
18180	20879.2	7936.16
18140.5	20883.7	7995.63
18114.3	20878.6	8040.71
18107.9	20863.7	8055.15
18112.5	20814.8	8062.5
18134.4	20749.4	8049.33
18108.7	20739	8090.51
18118.4	20697.7	8093.57
18109.5	20681.3	8113.59
18080.5	20667.5	8156.96
18046.8	20700.8	8192.37
18026.1	20733.3	8216.68
18016.9	20747.8	8230.67
18031	20794.5	8195.6
18031.7	20822.8	8189.78
18050.6	20852.8	8155.51
18058.3	20849.3	8143
18063.7	20922.3	8126.51
18058.4	20959.8	8133.79
18054.7	20987.2	8139.27
18067.9	21051	8090.68
18044.9	21075.6	8136.28
18037.2	21087.2	8153.67
18036	21142.1	8140.48
18035.4	21169.6	8136.75
18022.8	21234	8164.42
18015.6	21236.3	8187.91
18009.1	21211.1	8215.06
17986.4	21203.7	8274.67
17977.7	21187.1	8297.13
17971.4	21261.7	8308.61
17970.7	21302.4	8311.49
17957.8	21291.4	8356.71
17969.9	21367.3	8312.68
17972.5	21402.1	8312.94
17989.8	21367.5	8255.05
17984	21444.5	8292.47
17978.1	21466.4	8316.31
17986	21490.2	8300.11
17986	21526.6	8321.55
18000.7	21561.1	8303.16
18026.3	21628	8271.33
18034.9	21637.6	8245
18043.8	21668.8	8228.82
18048.5	21717.4	8250
18069.9	21722.7	8162.39
18063.1	21679	8142.75
18091.8	21716.9	8075.06
18099	21727.2	8053.49
18095.7	21676	8013.87
18089.1	21653	8012.24
18073.8	21615.1	8038.21
18068.7	21595.8	8029.57
18063.3	21564.7	8006.33
18055.5	21548.2	8039.09
18046.4	21525.1	8060.99
18041	21456.5	8060
18034	21443.8	8090.02
18043.3	21372	8056.86
18045.3	21336.8	8060.29
18053.8	21315.2	8038.99
18070.6	21234.2	8015.16
18074.6	21204.2	8025.37
18095.8	21177.9	7983.78
18109.8	21162.2	7954.55
18121.8	21139.9	7932.58
18130.5	21112.1	7925.93
18095.1	21116.3	8007.69
18090.8	21102.6	8023.55
18104.3	21041.9	8014.84
18108.2	21009.9	8016.7
18137.1	20990.9	7964
18139.1	20983.2	7966.77
18174.3	20950	7918.92
18198	20967	7872.38
18232.5	20991.4	7822.5
18262.3	20966.5	7791.15
18285	21047.5	7751
18290.7	21083.6	7744.44
18300	21146.7	7725.56
18473.2	21098	7607.32
18482.1	21092.7	7603.22
18519.1	21162.3	7570.23
18510.9	21219.4	7575.43
18505.1	21239.7	7577.79
18472.6	21267.4	7593.33
18448.2	21307.3	7597.27
18447	21321.7	7592.17
18444.5	21481.8	7558.18
18532.8	21483.3	7512.78
18537	21466	7516.72
18660.4	21347.8	7488.15
18653.6	21231.8	7508.18
18654	21190.9	7505.71
18653.8	21112.3	7505.38
18619.3	21059.6	7522.91
18615.5	21056.1	7524.47
18465.4	21031.7	7622.08
18482.2	20945.6	7619.26
18483.1	20900.3	7628.97
18427.1	20852.9	7689.35
18413.4	20854.7	7700.94
18386.6	20860.8	7721.38
18385.2	20914.8	7698.52
18339.7	20860.6	7763.87
18326.3	20873.7	7766.51
18231.9	20740.9	7928.36
18211.2	20733.6	7953.77
18275.4	20643.4	7936.62
18312.8	20607.6	7916.9
18247.6	20578.9	7994.32
18226.2	20560.3	8030
18227.1	20551.3	8035.75
18185.3	20653.2	8027.89
18179	20673.4	8027.59
18144.6	20628.1	8092.15
18137.1	20620.9	8106.26
18088.4	20590	8189.55
18055	20608.3	8223.81
18047.2	20612.8	8231.33
18028.6	20667.7	8229.55
17996.9	20660.2	8286.99
18002.5	20628	8290.43
17966.4	20635.2	8348.53
17951.1	20624.7	8379.35
17955	20553.8	8398.5
17969.3	20529.2	8390.28
17910	20565.6	8467.86
17904	20588.4	8472.33
17898.5	20650	8465.41
17904.8	20679	8447.57
17865	20668.9	8518.74
17859.8	20722.6	8529.16
17853.7	20732.2	8555.12
17871	20741.6	8508.06
17880.7	20764.8	8490.87
17910.2	20757.6	8434.52
17925.7	20768.4	8403.7
17932.4	20823.8	8388.5
17922	20861.4	8411.88
17897.7	20859	8456.67
17894.6	20861.7	8468.34
17905.2	20923	8460
17915	20940.4	8433.56
17929.7	20965.9	8404.83
17928	20974.5	8410.91
17953.4	20938.1	8349.86
17964.3	20942.6	8327.75
17961.8	20865.7	8330.68
17966.5	20787.4	8327.61
17973.6	20733.8	8316.26
17943.2	20703	8370.86
18014.1	20559.2	8307.3
18018.9	20508.1	8326.49
18027	20465.1	8338.59
18010.4	20390.4	8395.07
17979.4	20435.4	8416
17938.8	20462.2	8460.31
17919.3	20461.2	8493.06
17904.3	20452.8	8520.85
17913.8	20421.2	8516.25
17922	20384.7	8516.85
17924.7	20335.9	8534.12
17972.2	20303.7	8477.55
17995.8	20275	8454.62
18011.1	20252	8440.58
17994.9	20198.6	8470.48
18010.2	20169	8448.98
18017.5	20149.9	8440.05
18013.5	20099	8450
18050.8	20125.4	8403.46
18062.7	20102.3	8386.15
18085.3	20106.7	8354.06
18080.1	20057.2	8350.72
18077.8	20032.2	8346.88
18058.8	20008.6	8368.8
18058.2	19972.8	8358.81
18056.5	19960.2	8362.28
18049.8	19911	8357.14
18028.1	19880	8382.9
18010.9	19854.4	8405.96
18014.3	19792.1	8378.1
18017.3	19778.4	8366.43
17981.7	19734.6	8423.27
17966.8	19743	8458.1
17963.7	19676.4	8451.19
17939.6	19626.8	8502.98
17932.3	19589.9	8525.63
17937.9	19567.2	8521.09
17958.3	19550.3	8483.1
17953.2	19494	8508.51
17957.3	19478.5	8508.32
17981.9	19432	8485.78
17994.8	19420.8	8464.66
18016.1	19403.5	8424.56
18022.9	19396.7	8414.93
18039.1	19426	8358.29
18044.4	19418.9	8350.14
18018.7	19506.1	8364.27
17998.7	19524.8	8401.87
17991	19547.4	8413.04
17981.1	19584.2	8422.63
17997.8	19680.9	8374.69
18007.1	19700.6	8357.85
18055.8	19739.8	8279.26
18056.8	19778.3	8290
18062.9	19682.1	8247.79
18053.2	19642.8	8261.38
18081	19625.2	8201.56
18086.2	19599	8189.09
18085.8	19553.5	8197.4
18090.6	19500.5	8203.9
18107.3	19483.1	8181.36
18094	19435	8227.32
18082.6	19408.9	8265.53
18085.3	19387.8	8273.92
18127.1	19336.4	8217.62
18130.5	19308.6	8228.69
18163.5	19288.5	8172.74
18185.6	19265.1	8143.54
18201.7	19264	8106.15
18216.4	19241.3	8092.85
18239.1	19233.1	8059.43
18249.8	19179	8069.35
18247.4	19175.8	8072.97
18219.7	19133.4	8146.84
18229.2	19103.8	8139.04
18183.9	19084.2	8215
18178	19092.4	8222.58
18152.3	19056.3	8264
18139	19081.2	8293.76
18124.1	19069.2	8324.76
18113.5	19042	8340.45
18126.7	18991.6	8312.38
18120.8	18966.4	8321.63
18086.3	19003.9	8384.31
18073.8	18967.3	8396.73
18064.4	18926.8	8407.87
18068.8	18899.4	8395.1
18052.6	18869.4	8418.02
18053.5	18842.9	8413.82
18051.8	18818.4	8412.08
18063	18781	8385.93
18056.2	18733.7	8387.42
18041.3	18705.7	8413.16
18020.3	18712.2	8453.58
18000.2	18755.3	8492.73
17989.5	18705.7	8514.31
17982.3	18687.4	8529.3
17985.7	18654.4	8519.2
17988.6	18619.4	8496.31
18007.1	18621.8	8458.1
18013.7	18586.5	8440.72
18034.5	18623.3	8406.37
18046.7	18647.2	8382.76
18011.5	18668.5	8463.1
17979.2	18547.1	8495.62
17976.7	18535.6	8501.66
17965.9	18487.7	8501.03
17953.5	18473.8	8539.75
17948.4	18459.9	8546.09
17960.4	18534.7	8551.23
17994	18467.8	8417.01
18002.6	18462.5	8388.97
18021.5	18516.3	8378.71
18030.3	18495.5	8348.99
18051.7	18516.3	8309.13
18064.8	18510.5	8280.79
18053.8	18573.1	8333.56
18087.1	18607.8	8282.89
18083.2	18632.2	8303.45
18098.8	18667.7	8288.84
18110.8	18689.5	8271.62
18099.3	18730.7	8306.43
18137.4	18827.1	8278.12
18118.5	18850.8	8314.5
18110.5	18867.2	8328.21
18145.1	18934.1	8285.07
18188.3	18931.5	8225.61
18247.6	18916.3	8122.68
18264.7	18969.1	8100.49
18253.9	19006.5	8116.48
18291.4	18903.6	8053.33
18289.7	18879.3	8049.28
18326.8	18915.8	7988.42
18326.9	18961.8	7993.33
18364.5	18985.6	7943.38
18381	18957	7915.13
18333.9	19028.6	7974.18
18310.2	19038.8	8012.33
18307.9	19097	8013.97
18328.6	19093.1	7978.52
18356.7	19109	7944.28
18328.3	19182.8	7965.56
18320	19203.3	7972.88
18277.8	19227.1	8009.86
18270.6	19291.4	8000
18266.6	19309.1	8003.04
18320.3	19297.3	7947.47
18365.7	19255.7	7907.3
18414	19221.7	7863.71
18431.1	19224.6	7844.05
18414.4	19290.6	7859.72
18457.3	19329.9	7814.33
18447	19367.7	7824.13
18486.9	19389.1	7788.29
18502.5	19417.9	7776.49
18511.5	19469.7	7773.03
18514.2	19505.6	7774.7
18519.4	19545	7773.44
18555.4	19550.6	7738.4
18603.8	19511.5	7680.29
18623.5	19554.4	7665.98
18639.6	19587	7655.47
18643.6	19607.2	7655.28
18678.5	19641.8	7620.88
18692.9	19629.4	7600.88
18644	19713.2	7677.85
18573.7	19658.4	7740.63
18562.2	19739.7	7766.67
18548.9	19762.1	7781.48
18521.6	19795.2	7811.75
18496	19850	7846.67
18493.7	19867.8	7850.86
18506.1	19910.8	7850.59
18519.1	19942.3	7846.15
18580.4	19943.1	7792.89
18592.6	19933.7	7777.87
18561.4	19860.7	7791.86
18611.8	19856.4	7741.43
18653.2	19843.6	7697.6
18663.6	19854.5	7689.99
18573.9	20028.3	7813.89
18535.1	20070.8	7851.89
18540.6	20108.6	7845.71
18483	20057	7894.04
18465.4	20017.9	7905
18464.5	19995	7901.87
18465.4	19918.8	7884.62
18444.1	19920.7	7903.33
18418.3	19913.8	7924.25
18412.6	19865.2	7915.93
18382.2	19827.3	7927.62
18357.3	19851.5	7957.27
18326.1	19871.2	7987.42
18293.1	19864.7	8019.06
18279.8	19884.2	8039.64
18249	19834.5	8047.42
18238.7	19785.4	8036.71
18254.2	19765.1	8018.5
18241.2	19728.5	8018.18
18209	19713.1	8039
18181.7	19715.5	8074.44
18170.6	19697.8	8083.47
18154.8	19784.2	8132.21
18155.2	19801.9	8139.52
18177.4	19842	8130.29
18177.9	19882.3	8152.39
18153.9	19899.8	8196.22
18126.5	19879.4	8224.56
18126.7	19820.2	8193.01
18113.9	19794.4	8201.41
18101.8	19745.2	8195.5
18104.6	19726.3	8183.04
18127.1	19686.6	8133.95
18143.9	19646	8103.89
18151.4	19611.9	8091.83
18155.3	19591.1	8084.34
18178.7	19568.8	8042.05
18191	19638.1	8034.52
18123.6	19589.4	8128.06
18177.2	19480.8	8057.5
18192.6	19475.1	8037.72
18167.6	19416.2	8086.76
18164.4	19406.6	8099.47
18135.3	19443.5	8138.59
18217.4	19394	8027.71
18281.1	19403	7964.05
18282.4	19469.6	7956
18325.6	19465.9	7916.47
18327.2	19510	7913.75
18326.6	19542	7915.65
18331	19634.2	7923.84
18335.8	19657.5	7924.23
18342.9	19758.6	7940.57
18378.4	19917.6	7959.2
18372.8	19953.6	7976.4
18262.1	19899.7	8068.28
18219.3	19895.3	8111
18237.3	20016.3	8138.98
18218.1	20094.6	8172.38
18161.2	20133	8247.88
18157.8	20171.9	8255
18151.9	20227.2	8263.44
18171.8	20256.2	8231.76
18186.5	20290	8212.84
18198.9	20325.5	8189.81
18182.2	20356.2	8205.08
18163.9	20358.2	8221.82
18192.6	20415.3	8158.24
18186.8	20426.9	8156.77
18175.1	20479.8	8139.53
18160.9	20501.6	8142.07
18132	20516.4	8172.67
18121.1	20537	8175.45
18072.6	20502.9	8257.11
18097.6	20431.9	8266.57
18089.7	20358.3	8309.33
18094.5	20240	8335.81
18016.9	20322.2	8415.62
17890.2	20550.9	8514.74
17871.5	20573	8538.27
17865.7	20605.5	8536.07
17856.8	20624.5	8555
17961.6	21024.9	8335.07
17967.8	21054.9	8323.32
17981.3	21098.9	8289.21
17977.5	21139.5	8301.95
17962.4	21129.4	8339.09
17991.1	21012.7	8269.62
18020	21008.5	8208.78
18021.9	21029.9	8204.82
18017.4	21120.5	8207.18
18061.9	21138.1	8072.8
18063.4	21142.9	8067.89
18023.3	21300.5	8143.1
18014.5	21325.5	8161
18010.5	21364.8	8170.57
18014.3	21401.1	8158.39
18024.1	21466.1	8135.44
18021.2	21492.2	8160.12
18016.3	21506	8187.74
18016.3	21521	8198.21
18002	21455.7	8220.87
18034.6	21592.2	8185.41
18040.2	21606.3	8171.75
18097.1	21821.2	8147.54
18108.9	21827.5	8092.95
18118.3	21855.5	8071.77
18120.1	21882.3	8088.54
18120.9	21928	8115.29
18127.9	21970	8096.86
18132.6	22004.4	8087.13
18131.5	22027.7	8102.13
18125	22060.3	8119.32
18102.5	22032	8184.5
18100.8	21986.7	8182.5
18100.3	21959.9	8180.18
18103.8	22115.3	8172.34
18109	22144.1	8153.78
18107.2	22183.4	8143.79
18120.5	22169.1	8116.8
18132.1	22171.5	8080.75
18132.7	22124.9	8084.89
18134.4	22104.8	8073.4
18138	22244.3	8047.55
18138.3	22275.8	8048.88
18138.4	22313.4	8044.55
18134.8	22319.7	8048.6
18145	22355.1	7998.47
18152.8	22374.9	7963.19
18159.1	22397	7947.9
18171.7	22292.9	7896.16
18177.2	22291.5	7874.57
18151.7	22277.1	7985.69
18118.4	22358.4	8088.85
18114.3	22337.7	8103.02
18105.8	22300	8123.75
18132.9	22408.9	8056.86
18141.4	22432.7	8036.08
18148.1	22459.2	8023.06
18158.9	22481.5	7991.06
18163.6	22509.7	7995.47
18170.2	22505.9	7954.42
18172.2	22436.4	7898
18184.8	22485.5	7868.35
18190.4	22494.1	7841.02
18197.4	22503.4	7810.26
18200	22495.5	7786.36
18212.6	22536.1	7749.47
18217.1	22570.2	7745.09
18236	22659.1	7776.57
18253.4	22706.5	7778.88
18262.3	22728.1	7780.13
18278.1	22765.1	7758.44
18287.7	22784.5	7767.67
18253.2	22734.2	7846.46
18233.8	22696.2	7859.25
18225.3	22682.5	7876.88
18217.6	22657.9	7874.79
18204	22633.2	7914.7
18198.7	22610.8	7919.09
18186.8	22605.7	7971.63
18182.3	22562.9	7949.09
18185.4	22554.6	7915.51
18194.3	22568.2	7874.77
18212.2	22622.4	7849.18
18274.1	22748.6	7697.93
18284.9	22773.1	7702.14
18300.6	22810.3	7700.61
18316.6	22827.6	7721.53
18335.4	22858.6	7683.51
18349	22878.7	7663.41
18364.6	22897.8	7645.56
18381.8	22927.8	7621.36
18387.1	22936.1	7603.87
18415.5	22970.4	7603.14
18421.1	22983.1	7578.3
18435.2	22999	7561.93
18453	23019.8	7539.24
18480.5	23049.1	7513.14
18478.8	23059	7494.04
18509.1	23093.1	7454.91
18520.1	23112.7	7431.19
18548.5	23133.5	7418.46
18555.2	23146.7	7393.57
18566.8	23165.9	7362.49
18593.9	23190.5	7340.49
18605.4	23205.9	7314.26
18618.7	23218.8	7295.37
18648.5	23243	7250.37
18669.7	23257.1	7233.79
18704.1	23277.9	7203.79
18709.3	23278.8	7174.47
18717.4	23289.4	7141.89
18750.2	23306	7135.97
18777.6	23322.5	7107.26
18796.3	23334.2	7083.45
18821.1	23348	7062.57
18833.9	23357.5	7026.37
18855.5	23369	7009.06
18888.5	23387.6	7001.26
18908.6	23396.6	6980.29
18930.3	23409.1	6949.7
18950.9	23423.1	6937.12
18967.1	23433.5	6897.74
18993.9	23451.2	6883.17
19019.1	23467.9	6853.03
19035.2	23479	6843.9
19063.1	23499.7	6812.7
19075.7	23508.6	6787.54
19089.7	23518.5	6757
19108.1	23530.3	6742.7
19115.3	23535.2	6716.97
19143	23552.7	6690.34
19164.7	23567.4	6650.88
19184.2	23579.7	6626.62
19195.6	23587.8	6610.87
19196.4	23596.4	6577.5
19224.4	23610.4	6563.55
19245.1	23623.8	6534.19
19259.1	23630.1	6526.51
19286.6	23643.9	6498.29
19299.9	23651.7	6463.78
19316.7	23659.7	6442.18
19372.2	23684.3	6433.73
19383.6	23684.2	6394.74
19399.4	23687.9	6368.74
19409.1	23689.5	6341.31
19445	23701.7	6319.09
19474.3	23712.6	6300.5
19496.3	23719.1	6271.31
19500.7	23720.6	6251.2
19515.2	23725.4	6217.63
19543.6	23732.9	6197.09
19571.6	23739.7	6163.15
19610.4	23746.5	6144.8
19602.5	23748.1	6120.21
19636.9	23756.2	6093.97
19663.3	23760.9	6079.78
19700.8	23769.4	6042.35
19721.6	23776	6019.41
19729.1	23776.1	5987.33
19762.2	23783.3	5961.65
19780.7	23783.3	5914.81
19810.2	23791.3	5905.26
19842.3	23796.8	5887.73
19846.1	23790.7	5844.96
19876.2	23792	5828.5
19883.5	23790.7	5794.15
19905	23788.6	5759.29
19932.8	23789.5	5733.74
19938.9	23787.9	5706.42
19958.6	23787.7	5687.77
19981.4	23788.4	5663.51
20008.6	23787.4	5634.98
20008.4	23782.8	5603.2
20046.6	23786.7	5590.4
20077.5	23789.2	5562.06
20098.5	23790	5540.24
20125.7	23800	5553.91
20139.7	23791	5476.33
20160.6	23792.9	5456.95
20193.2	23801	5457
20205.4	23803.9	5464.3
20198	23797.7	5416
20223.7	23799.2	5382.45
20239.8	23802.8	5367.64
20261.7	23805.8	5311.67
20291	23813.8	5302.35
20337	23827.5	5288.3
20344.6	23826.5	5241.24
20370.6	23830.4	5210.79
20385.8	23833.3	5193.2
20394.3	23829.9	5164.85
20428.4	23840.3	5150.47
20451.3	23842.5	5126.2
20478.1	23846.7	5100.79
20488	23846.8	5082.04
20519.8	23852.2	5062.73
20540.3	23848.1	5033.25
20556.7	23847.9	5014.9
20583.9	23849.6	4983.75
20614	23853.5	4971.07
20647.3	23848.2	4928.98
20678.7	23847.7	4917.09
20683.3	23839.2	4878.33
20711.8	23836.6	4858.63
20734.6	23832.5	4833.33
20755.9	23830.3	4811.22
20785.5	23822.5	4769
20819.6	23824.5	4764.48
20843.8	23809.6	4721.25
20854.6	23804.4	4704.31
20879.5	23786.2	4647.18
20911.1	23786.1	4651.92
20940	23775.8	4615.23
20970	23769.5	4596.5
20982.7	23760.1	4570.01
20996.3	23748.4	4531.36
21017.2	23742.7	4515.23
21036.4	23736	4495.71
21057.7	23724.6	4452.69
21086.8	23718.6	4441.15
21106.4	23707.9	4406.42
21117.4	23699	4378.59
21140.8	23687.5	4337.08
21170.9	23682.2	4320.11
21193.5	23676.4	4291.55
21212.5	23670.5	4261.06
21247.1	23661.6	4270.2
21264.4	23655.9	4243.92
21293.1	23646.9	4202.76
21321.5	23638	4180.07
21330.5	23633	4146.41
21352.8	23625.7	4125.01
21408.6	23606.7	4106.67
21422.4	23594.5	4072.44
21432.2	23588.7	4050.19
21446.7	23581.8	4027.16
21467.1	23568.4	3998.15
21468.6	23568.4	3972.51
21489.8	23550.3	3941.15
21515.9	23530.3	3928.05
21533.2	23517	3909.73
21546	23502.4	3876.68
21543.3	23502.7	3838.58
21565	23481	3821.67
21585.5	23461.7	3822.59
21603.3	23442.6	3769.63
21621.8	23422.7	3782.45
21645.1	23398.2	3762.51
21671.2	23365.9	3769.1
21684.8	23345.8	3755.15
21710.5	23311.5	3731.58
21722.4	23288.1	3718.99
21734.7	23267.6	3704.67
21748.4	23234.9	3687.91
21769.2	23202.2	3700.4
21786.1	23180.2	3705.51
21782.3	23151.6	3682.33
21780.6	23144.9	3669.55
21804.7	23090	3679.41
21806	23050.9	3664.1
21817.6	23020	3669.7
21828.4	22971.9	3665.4
21829.6	22929.4	3656.95
21818.5	22903	3641.48
21826.7	22863.7	3640.74
21832.6	22844.4	3642.22
21836.2	22789.2	3637.69
21840	22765.5	3639.3
21853.4	22727.1	3641.03
21828.7	22702.3	3631.21
21827.8	22665.2	3626.09
21834.5	22601.8	3620.91
21840.8	22550.8	3621.67
21829.2	22523.1	3613.92
21818.1	22417.1	3592.38
21818.1	22417.1	3592.38
21851.7	22346.7	3591.67
21862.8	22306	3590
21865.5	22257.9	3586.21
21871.1	22233	3586.66
21871	22177.9	3586.21
21888.5	22150.9	3590.6
21893.1	22117.2	3591.72
21887.9	22082.2	3596.73
21889.2	22051.3	3604.45
21901.2	22005.6	3613.12
21895.8	21971.9	3614.58
21857.9	21949.7	3615.17
21855	21920.7	3623.57
21831.7	21842.5	3639.17
21843.1	21800.3	3651.92
21827.3	21761.8	3658.55
21877.6	21752.1	3666.18
21822.2	21697.8	3675.56
21812.6	21701.7	3675.26
21914.3	21140	3614.29
21914.3	21140	3614.29
22018.5	21095.4	3606.15
22018.5	21095.4	3606.15
22085.5	21069.1	3605.45
22091.9	21038	3605.58
22092.9	20960	3607.06
22092.9	20960	3607.06
22072.4	20815.2	3617.14
22049.6	20765.6	3628
22030	20732.1	3638.57
22000.8	20707	3647.8
21981.7	20664.5	3665.82
21949.4	20651.1	3680.25
21925.6	20641.2	3684.98
21913.6	20617.5	3716.54
21889.8	20598	3741.18
21874.1	20590.2	3751.69
21877.8	20545.7	3799.13
21844.3	20560.6	3795.18
21819.7	20542.1	3826.04
21820.5	20517.3	3853.93
21806.2	20489.3	3893.33
21779.3	20490.6	3901.5
21750.3	20484.9	3917.71
21723.6	20461.2	3948.73
21705.2	20433.5	3986.52
21689.4	20417.9	4000.28
21752.9	20387.8	4008.99
21722.4	20350	4055.29
21660	20391.9	4030.64
21641.4	20394.4	4033.95
21587.3	20395.3	4046
21565.8	20365.2	4072.9
21613.7	20315.6	4099.02
21617.6	20289.5	4116.84
21608.9	20265.3	4134.21
21623.1	20230.1	4155.56
21623.5	20200.2	4172.69
21577.6	20195	4180.44
21531.5	20180.5	4194.31
21500	20191	4188
21450.8	20166.2	4206.15
21514.1	20102.2	4226.67
21545	20098.8	4229.96
21574.7	20107.4	4230.53
21459.1	20048.7	4249.57
21529.6	20256.3	4149.63
21525.4	20282.9	4132.35
21600	20442.1	4005
21625.8	20464.5	3978.76
21648.6	20501.4	3947.14
21701	20498	3922.93
21720	20498.1	3914.88
21750	20526.2	3868.1
21769.5	20565.5	3816.5
24020	17680	5900
24457.5	17647.5	5130
24506.7	17676.7	5160
24506.7	17676.7	5160
25036.7	17930	5406.67
25036.7	17930	5406.67
25072.7	17945.8	5436.31
25092.5	17957.5	5457.5
25143.3	17986.7	5493.33
25320	18092.5	5682.5
25430	18166.7	5816.67
25454.3	18182.9	5848.57
25480	18200	5876.67
25560	18254.3	6000
24940	18180	6560
24940	18180	6560
24217.1	17905.7	6500
24217.1	17905.7	6500
24217.1	17905.7	6500
24111.7	17880	6568.33
24111.7	17880	6568.33
23960	17836	6622
23930	17827.8	6631.75
23801.8	17792.7	6670.91
23776.7	17783.3	6673.33
23726	17768	6680
23534	17704	6692
23520.3	17699.8	6693.78
23317.5	17630	6692.5
23317.5	17630	6692.5
23092.5	17542.5	6670
23040	17522	6658
22847.3	17443.6	6621.82
22828.3	17438.7	6624.76
22783.3	17423.3	6625
22766.2	17420	6630.77
22704.3	17398.6	6641.43
22704.3	17398.6	6641.43
22596.2	17366.2	6660
23840	12100	13440
24728	11176	11904
24683.3	11193.3	11893.3
24568.6	11242.9	11874.3
24443.3	11296.7	11850
24337.1	11354.3	11854.3
24337.1	11354.3	11854.3
24252.6	11410	11880.2
24236.7	11420	11883.3
24106.7	11513.3	11963.3
23943.3	11650	12143.3
23943.3	11650	12143.3
23902.5	11712.5	12262.5
23902.5	11712.5	12262.5
23880	11743.3	12323.3
23880	11743.3	12323.3
23560	12016.7	12656.7
23560	12016.7	12656.7
23548.6	12024	12658.3
23502.5	12042.5	12645
23411.4	12094.3	12640
23240	12152	12526
23164.4	12171.1	12466.7
23122.2	12177.8	12422.2
23118.8	12179.2	12419.3
23067.5	12182.5	12345
22820	12200	11980
22786.7	12203.3	11930
22765.7	12205.7	11905.7
22732.5	12210	11872.5
22668.6	12217.1	11785.7
22590	12230	11700
22475	12255	11610
22270	12305	11385
22175	12320	11280
22160	12312	11224
22108	12304	11112
22060	12300	11028
21940	12320	10868.6
21910	12323.3	10820
25060	12560	15980
24923.3	12773.3	16370
24923.3	12773.3	16370
25280	12642.9	16331.4
25280	12642.9	16331.4
25280	12642.9	16331.4
25487.5	12562.5	16292.5
25487.5	12562.5	16292.5
25580	12508.9	16264.4
25630.9	12478.2	16247.3
25653.3	12465	16238.3
25775.6	12395.6	16193.3
25841.7	12361.7	16160
25871.1	12342.2	16147.9
25908.9	12317.8	16128.9
26005.5	12276.4	16087.3
26005.5	12276.4	16087.3
26180	12195	16005
26180	12195	16005
26303.3	12126.7	15946.7
26397.8	12071.1	15891.1
26576.4	11958.2	15801.8
26598	11942	15786
26624.4	11928.9	15773.3
26650	11912	15748
26909.1	11683.6	15440
26934.8	11659.6	15404
26953.8	11636.9	15370.8
26965.6	11621.3	15344.9
26991.4	11590	15294.3
27016.9	11558.5	15247.7
27022.9	11548.6	15224.3
27032.9	11528.6	15188.6
27049.2	11500	15133.8
27078.2	11452.7	15056.4
27093.3	11421.7	14993.3
27098.2	11409.1	14972.7
27110.9	11383.6	14925.5
27123.6	11360	14878.2
27130.9	11334.5	14830.9
27136.1	11314.6	14793
27152.7	11258.2	14683.6
27158	11244	14662
27166	11218	14606
27175.6	11180	14520
27182.5	11162.5	14490
27182.9	11117.1	14382.9
27183.3	11103.3	14346.7
27182.9	10965.7	14051.4
27180	10903.3	13916.7
27180	10903.3	13916.7
27162.5	10882.5	13855
27155.6	10868.9	13822.2
27152.5	10855	13792.5
27112.5	10812.5	13665
27112.5	10812.5	13665
27071.1	10786.7	13575.6
26992	10754	13444
26974.5	10749.1	13425.5
26930	10732	13352
26900	10726	13320.5
26832.7	10716.4	13245.5
26816	10712	13226
26748.9	10706.7	13160
26645.7	10697.1	13077.1
26645.7	10697.1	13077.1
26517.1	10694.3	12971.4
26486.7	10696.7	12943.3
26348	10700	12852
26310	10693.3	12816.7
26160	10700	12693.3
26120	10696	12664
26016	10692	12580
26016	10692	12580
25764.4	10686.7	12371.1
25694.3	10680	12311.4
25694.3	10680	12311.4
25300	10740	12100
24740	10805	11885
24720	10808.5	11874.5
24608.6	10825.7	11820
24516	10848	11780
24420	10860	11728
24420	10860	11728
24160	10896	11624
23876.7	10950	11523.3
23876.7	10950	11523.3
23737.1	10965.7	11471.4
23737.1	10965.7	11471.4
23522.2	11013.3	11413.3
23522.2	11013.3	11413.3
23332	11076	11422
23310.9	11081.8	11418.2
23266.2	11125	11446.2
23251.8	11125.9	11441.2
23200	11150	11451.2
23158.8	11166.2	11460.3
23098.8	11186.2	11461.2
23068.8	11202.5	11468.8
22898.6	11245.7	11427.1
22811.7	11256.7	11403.3
22784	11272	11413
22718	11288	11388
22709.8	11289.8	11383.5
22643.3	11303.3	11350
22120	11440	11320
22120	11440	11320
27140	13480	13460
25820	13420	15720
26120	13440	15580
26473.3	13460	15340
26473.3	13460	15340
27068	13472	14788
27086.7	13473.3	14763.3
27120.7	13470.7	14717
27130	13470	14702.5
27188.9	13473.3	14617.8
27224.4	13475.6	14564.4
27240	13475	14540
27348.9	13482.2	14411.1
27348.9	13482.2	14411.1
27394.4	13487.5	14351.9
27406.7	13490	14336.7
27700	13487.5	13637.5
27700	13487.5	13637.5
27697.3	13486.8	13652.1
27681.4	13485.7	13714.3
27665	13481.7	13753.3
27653.5	13482	13789.1
27644.4	13482.2	13813.3
27742.9	13490	13520
27750.8	13490.8	13500
27770	13491.2	13441.2
27781.2	13491.2	13405
27798.7	13493.3	13349.3
27802.5	13492.5	13331.2
27813.3	13493.3	13276
27827.1	13492.9	13168.2
27828.9	13493.3	13153.3
27838.9	13491.6	13107.4
27844.4	13492.2	13090
27854.7	13491.6	13046.3
27861.1	13491.6	13015.8
27863.1	13491.3	12971.2
27867.8	13493.3	12934.4
27870.6	13491.8	12885.9
27872.5	13492.5	12833.8
27871.8	13495.3	12781.2
27872	13499	12669
27875.3	13500	12623.5
27871.8	13498.8	12590.6
27867.5	13501.2	12537.5
27857.5	13500	12465
27855.6	13498.9	12436.7
27846.4	13497.9	12391.7
27840	13496.2	12366.7
27828	13495	12325
27820	13496.2	12284.8
27812.6	13494.2	12254.7
27800	13493.6	12218.2
27787.5	13490.4	12180.9
27773	13487	12140
27751	13487	12085
27744.2	13487.2	12065.3
27721.9	13484.8	12018.1
27685	13483	11958
27677.5	13483	11945
27620	13484	11858
27600.1	13484.4	11827
27570	13483	11788
27548.2	13482.9	11760.1
27523.8	13482.8	11727.6
27503	13482	11701
27467.6	13481.9	11666.3
27448.2	13482	11644.7
27423	13482	11621
27390.5	13482.1	11592.6
27342.1	13482.1	11553.7
27295.8	13483.2	11511.6
27268.6	13482.9	11492.4
27248.4	13482.1	11473.7
27211.2	13481.2	11446.2
27185	13482.5	11420
27121.4	13482.9	11375.7
27103.9	13482.9	11361.5
27054.3	13481.4	11321.4
27054.3	13481.4	11321.4
26961.4	13481.4	11237.1
26944.6	13481.5	11224.6
26865	13478.3	11143.3
26845.5	13478.2	11129.1
26792	13478	11068
26750.8	13478.5	11015.4
26734.5	13477.4	10996.8
26705	13476.7	10951.7
26669.1	13478.2	10890.9
26646.5	13476.9	10852.4
26560	13474.5	10676.4
26550	13476	10650
26522.2	13475.6	10562.2
26497.1	13474.3	10485.7
26480	13475	10442.5
26425.7	13471.4	10334.3
26308.9	13468.9	10144.4
26240	13465	10060
26180	13462.5	10007.5
26180	13462.5	10007.5
26112.5	13460	9965
26088.6	13460	9945.71
25786.7	13453.3	9770
25675	13455	9695
25570	13450	9633.33
25540	13448.6	9611.43
25456	13444	9556
25438	13442	9543
24990	13440	9310
24792	13416	9244
24597.1	13408.6	9180
24597.1	13408.6	9180
24434	13402	9136
24419.7	13401.9	9133.45
24266	13402	9092
24249.9	13401.9	9088.85
24197.8	13400	9077.78
24172.5	13400	9067.5
24096	13400	9044
23980	13400	9018
23750	13400	8986
23727	13400	8980.52
23590	13400	8970
23569.2	13396.9	8967.69
23432.7	13396.4	8952.73
23428	13396.3	8953.05
23342.9	13394.3	8942.86
23342.9	13394.3	8942.86
22426.7	13373.3	8886.67
22426.7	13373.3	8886.67
25160	21880	6940
25748.9	22664.4	8313.33
25790	22660	7955
25795	22660	7810
25805.7	22651.4	7688.57
25814.3	22651.4	7611.43
25810	22632.5	7495
25806.7	22626.7	7464.44
25804.4	22617.8	7400
25794	22592	7308
25794	22592	7308
[truncated: 7,320 more rows]
