# Supplementary material for: Full-scale scaffold model of the human hippocampus CA1 area
Source: Nat Comput Sci. 2023 Mar 23;3(3):264–76. doi: 10.1038/s43588-023-00417-2 (PMC10766517; doi:10.1038/s43588-023-00417-2)
Supplement: Supplementary file 12 — Histogram of indegree and outdegree and connection length used to generate panels in Fig. 5. [file 43588_2023_417_MOESM12_ESM.zip]

Archive with 16 entries (16 files):
- INDEGRE_FULL_HISTO.txt
- __MACOSX/._INDEGRE_FULL_HISTO.txt
- INDEGRE_PYR_HISTO.txt
- __MACOSX/._INDEGRE_PYR_HISTO.txt
- INDEGREE_FULL_HISTO_PROB_2.txt
- __MACOSX/._INDEGREE_FULL_HISTO_PROB_2.txt
- INDEGREE_PYR_HISTO_PROB_2.txt
- __MACOSX/._INDEGREE_PYR_HISTO_PROB_2.txt
- OUTDEGRE_FULL_HISTO.txt
- __MACOSX/._OUTDEGRE_FULL_HISTO.txt
- OUTDEGRE_PYR_HISTO.txt
- __MACOSX/._OUTDEGRE_PYR_HISTO.txt
- OUTDEGREE_FULL_HISTO_PROB_2.txt
- __MACOSX/._OUTDEGREE_FULL_HISTO_PROB_2.txt
- OUTDEGREE_PYR_HISTO_PROB_2.txt
- __MACOSX/._OUTDEGREE_PYR_HISTO_PROB_2.txt
