# Supplementary material for: Full-scale scaffold model of the human hippocampus CA1 area
Source: Nat Comput Sci. 2023 Mar 23;3(3):264–76. doi: 10.1038/s43588-023-00417-2 (PMC10766517; doi:10.1038/s43588-023-00417-2)
Supplement: Supplementary file 12 — Histogram of indegree and outdegree and connection length used to generate panels in Fig. 5. [file 43588_2023_417_MOESM12_ESM.zip › INDEGRE_FULL_HISTO.txt]

107,1234,5221,7424,9951,12002,13787,15639,16832,17327,17891,18224,18872,20226,21457,23715,25200,27306,29610,31676,33625,36054,38730,41475,44030,46749,49365,51348,53390,55088,56970,58067,58579,58069,57804,57177,57437,56527,56681,56482,56557,55719,56189,55455,55553,55274,54896,54125,53670,53236,52373,52368,52001,51795,51323,50494,49784,49454,48609,48579,47847,46850,45994,45524,45249,44424,44221,43521,43824,43654,43270,43366,44003,43936,43694,43743,44078,43748,43666,43621,43184,43122,42449,42036,41872,40612,39941,39601,38758,37900,36919,36437,35223,34476,33393,32881,31908,31150,30245,29119,28380,27374,26792,26121,25343,24361,23693,23156,22029,21395,20921,19989,19422,18962,18366,17899,17338,16727,16418,15647,15348,14765,14475,14133,13802,13504,12996,12814,12464,11878,11841,11573,11288,11014,10538,10361,10003,9742,9530,9264,8851,8701,8547,8404,8248,8146,7725,7636,7576,7463,7289,7079,7036,6919,6782,6562,6599,6359,6317,6048,5996,5970,5787,5697,5548,5470,5456,5247,5114,5063,4916,4942,4741,4671,4595,4571,4309,4454,4308,4150,4230,4060,3991,3965,3892,3760,3679,3615,3444,3394,3414,3407,3335,3073,3145,3121,2941,2930,2830,2652,2730,2596,2567,2474,2398,2389,2371,2293,2240,2154,2170,2158,2129,2028,2004,2024,1916,1932,1940,1874,1837,1812,1764,1797,1743,1814,1734,1640,1671,1666,1664,1642,1606,1635,1645,1541,1595,1529,1532,1529,1577,1488,1488,1448,1476,1502,1440,1332,1396,1418,1421,1394,1425,1347,1267,1352,1258,1351,1281,1320,1264,1263,1297,1330,1265,1231,1278,1302,1278,1261,1295,1297,1192,1263,1255,1193,1263,1275,1190,1223,1157,1186,1209,1133,1229,1189,1135,1130,1148,1177,1172,1151,1124,1081,1093,1200,1086,1140,1097,1078,1088,1074,1049,1102,1063,1028,988,1080,1034,981,1077,982,997,1034,1011,969,999,929,981,983,922,980,882,948,928,884,906,896,908,865,870,878,854,868,836,802,880,863,828,846,810,761,768,791,790,796,724,769,756,761,802,757,731,752,708,747,677,652,648,734,671,713,676,630,666,566,639,592,598,631,608,548,545,565,569,514,529,547,530,529,473,484,522,553,481,471,472,456,446,452,432,433,412,442,436,401,395,416,369,367,372,346,352,343,361,333,336,326,308,305,303,284,293,274,246,284,240,250,256,231,235,224,233,211,203,216,229,208,191,177,168,199,190,194,189,154,173,166,153,166,148,149,133,149,135,140,129,135,143,130,114,120,135,140,112,109,111,115,97,99,97,103,97,111,99,90,102,89,90,83,91,95,95,83,82,74,64,65,75,82,84,61,69,78,55,89,81,67,59,68,80,47,63,69,60,44,52,45,51,2749
