# Supplementary material for: Full-scale scaffold model of the human hippocampus CA1 area
Source: Nat Comput Sci. 2023 Mar 23;3(3):264–76. doi: 10.1038/s43588-023-00417-2 (PMC10766517; doi:10.1038/s43588-023-00417-2)
Supplement: Supplementary file 12 — Histogram of indegree and outdegree and connection length used to generate panels in Fig. 5. [file 43588_2023_417_MOESM12_ESM.zip › INDEGRE_PYR_HISTO.txt]

179,3093,7440,9377,10816,11701,13072,14317,15738,17143,18933,21573,24698,27858,30045,32014,34761,38091,42265,47183,52364,56191,57942,58932,58386,57248,57078,56346,55914,55553,55347,55822,55910,56095,55686,55316,55083,55210,54694,53732,53585,53049,52327,52406,52532,52341,52789,52592,52443,51685,51803,51234,50752,50298,49599,49001,49197,48610,48023,48125,48059,47325,47292,46658,46301,45839,45154,44828,44393,43801,43041,42092,41352,40349,39590,38551,37666,36604,35826,34840,33964,32837,32106,31226,30278,29404,28584,27669,26892,26344,25521,24793,24172,23359,22451,22095,21354,20711,20014,19781,19167,18743,18255,17820,17321,16973,16432,15866,15802,14986,14320,14236,13805,13201,13015,12235,11714,11585,11038,10647,10150,10094,9648,9507,9151,9050,8726,8477,8250,8276,8007,7860,7643,7229,7147,7104,6829,6713,6606,6453,6438,6311,6238,6022,5855,5829,5715,5635,5568,5363,5197,5274,5311,5094,5090,5076,4658,4652,4522,4369,4421,4312,4311,4093,4113,3939,3936,3780,3721,3647,3555,3480,3313,3307,3190,3143,3122,3085,2910,2807,2809,2691,2694,2626,2582,2500,2402,2365,2232,2118,2158,2063,1989,1981,1878,1956,1894,1900,1768,1802,1734,1717,1663,1678,1538,1534,1524,1542,1463,1510,1392,1405,1436,1405,1372,1333,1344,1302,1293,1302,1264,1259,1310,1250,1223,1196,1211,1219,1223,1199,1188,1184,1147,1207,1059,1067,1110,1129,1191,1078,1125,1121,1117,1124,1138,1084,1051,1077,1098,1079,1032,1084,1105,1101,1043,1089,1046,1080,1044,1066,1051,1105,1004,1098,1109,1078,1059,1078,1062,962,1043,1033,1007,1011,1038,1015,1014,1028,993,1011,1031,1043,972,1002,1013,946,992,953,993,971,973,962,951,960,904,933,982,897,879,889,944,892,870,885,890,893,901,872,856,821,826,830,832,825,797,809,786,802,789,794,743,773,769,728,791,735,744,748,731,691,728,689,698,705,709,638,668,701,613,666,643,662,646,640,621,621,614,603,596,620,527,570,539,560,553,499,545,547,522,467,506,483,487,452,463,428,459,430,421,397,434,413,411,431,436,359,407,368,376,361,354,348,353,362,346,346,277,303,316,261,303,300,283,291,273,266,239,226,252,234,211,212,206,203,211,206,203,182,180,182,167,169,177,154,153,159,152,141,132,157,125,140,145,128,122,142,125,102,100,116,116,97,90,82,103,77,108,83,68,100,80,88,93,79,73,71,78,65,61,52,61,51,51,59,50,56,54,45,53,44,40,56,42,38,31,44,36,33,29,37,42,39,38,30,36,33,19,23,29,32,17,19,36,24,17,25,20,18,14,21,20,20,26,13,12,13,13,10,14,225
