# Supplementary material for: Full-scale scaffold model of the human hippocampus CA1 area
Source: Nat Comput Sci. 2023 Mar 23;3(3):264–76. doi: 10.1038/s43588-023-00417-2 (PMC10766517; doi:10.1038/s43588-023-00417-2)
Supplement: Supplementary file 12 — Histogram of indegree and outdegree and connection length used to generate panels in Fig. 5. [file 43588_2023_417_MOESM12_ESM.zip › INDEGREE_FULL_HISTO_PROB_2.txt]

2.02651515151515e-05,0.000233712121212121,0.000988825757575758,0.00140606060606061,0.00188465909090909,0.00227310606060606,0.00261117424242424,0.00296193181818182,0.00318787878787879,0.00328162878787879,0.00338844696969697,0.00345151515151515,0.00357424242424242,0.00383068181818182,0.00406382575757576,0.00449147727272727,0.00477272727272727,0.00517159090909091,0.00560795454545455,0.00599924242424242,0.00636837121212121,0.00682840909090909,0.00733522727272727,0.00785511363636364,0.00833901515151515,0.00885397727272727,0.00934943181818182,0.009725,0.0101117424242424,0.0104333333333333,0.0107897727272727,0.0109975378787879,0.0110945075757576,0.0109979166666667,0.0109477272727273,0.0108289772727273,0.0108782196969697,0.0107058712121212,0.0107350378787879,0.0106973484848485,0.010711553030303,0.0105528409090909,0.0106418560606061,0.0105028409090909,0.0105214015151515,0.0104685606060606,0.0103969696969697,0.010250946969697,0.0101647727272727,0.0100825757575758,0.00991912878787879,0.00991818181818182,0.00984867424242424,0.00980965909090909,0.00972026515151515,0.00956325757575758,0.00942878787878788,0.00936628787878788,0.00920625,0.00920056818181818,0.00906193181818182,0.00887310606060606,0.00871098484848485,0.0086219696969697,0.00856988636363636,0.00841363636363636,0.00837518939393939,0.00824261363636364,0.0083,0.00826780303030303,0.00819507575757576,0.00821325757575758,0.00833390151515151,0.00832121212121212,0.00827537878787879,0.00828465909090909,0.00834810606060606,0.00828560606060606,0.00827007575757576,0.00826155303030303,0.00817878787878788,0.00816704545454545,0.00803958333333333,0.00796136363636364,0.00793030303030303,0.00769166666666667,0.00756458333333333,0.00750018939393939,0.0073405303030303,0.0071780303030303,0.00699223484848485,0.00690094696969697,0.00667102272727273,0.00652954545454545,0.00632443181818182,0.00622746212121212,0.00604318181818182,0.00589962121212121,0.0057282196969697,0.00551496212121212,0.005375,0.0051844696969697,0.00507424242424242,0.00494715909090909,0.00479981060606061,0.00461382575757576,0.00448731060606061,0.00438560606060606,0.00417215909090909,0.00405208333333333,0.00396231060606061,0.00378579545454545,0.00367840909090909,0.00359128787878788,0.00347840909090909,0.00338996212121212,0.00328371212121212,0.00316799242424242,0.0031094696969697,0.00296344696969697,0.00290681818181818,0.00279640151515152,0.00274147727272727,0.00267670454545455,0.00261401515151515,0.00255757575757576,0.00246136363636364,0.00242689393939394,0.00236060606060606,0.00224962121212121,0.00224261363636364,0.00219185606060606,0.00213787878787879,0.00208598484848485,0.00199583333333333,0.00196231060606061,0.00189450757575758,0.00184507575757576,0.00180492424242424,0.00175454545454545,0.00167632575757576,0.00164791666666667,0.00161875,0.00159166666666667,0.00156212121212121,0.00154280303030303,0.00146306818181818,0.00144621212121212,0.00143484848484848,0.00141344696969697,0.00138049242424242,0.0013407196969697,0.00133257575757576,0.00131041666666667,0.0012844696969697,0.00124280303030303,0.00124981060606061,0.00120435606060606,0.00119640151515152,0.00114545454545455,0.00113560606060606,0.00113068181818182,0.00109602272727273,0.00107897727272727,0.00105075757575758,0.00103598484848485,0.00103333333333333,0.00099375,0.000968560606060606,0.000958901515151515,0.000931060606060606,0.000935984848484849,0.000897916666666667,0.000884659090909091,0.000870265151515152,0.000865719696969697,0.000816098484848485,0.000843560606060606,0.000815909090909091,0.000785984848484848,0.000801136363636364,0.000768939393939394,0.000755871212121212,0.00075094696969697,0.000737121212121212,0.000712121212121212,0.000696780303030303,0.000684659090909091,0.000652272727272727,0.00064280303030303,0.000646590909090909,0.000645265151515152,0.000631628787878788,0.000582007575757576,0.000595643939393939,0.000591098484848485,0.000557007575757576,0.000554924242424242,0.000535984848484848,0.000502272727272727,0.000517045454545454,0.000491666666666667,0.000486174242424242,0.000468560606060606,0.000454166666666667,0.000452462121212121,0.00044905303030303,0.000434280303030303,0.000424242424242424,0.000407954545454545,0.000410984848484848,0.000408712121212121,0.000403219696969697,0.000384090909090909,0.000379545454545455,0.000383333333333333,0.000362878787878788,0.000365909090909091,0.000367424242424242,0.000354924242424242,0.000347916666666667,0.000343181818181818,0.000334090909090909,0.000340340909090909,0.000330113636363636,0.000343560606060606,0.000328409090909091,0.000310606060606061,0.000316477272727273,0.000315530303030303,0.000315151515151515,0.000310984848484849,0.000304166666666667,0.000309659090909091,0.00031155303030303,0.000291856060606061,0.000302083333333333,0.000289583333333333,0.000290151515151515,0.000289583333333333,0.000298674242424242,0.000281818181818182,0.000281818181818182,0.000274242424242424,0.000279545454545455,0.000284469696969697,0.000272727272727273,0.000252272727272727,0.000264393939393939,0.000268560606060606,0.000269128787878788,0.000264015151515152,0.000269886363636364,0.000255113636363636,0.000239962121212121,0.000256060606060606,0.000238257575757576,0.000255871212121212,0.000242613636363636,0.00025,0.000239393939393939,0.000239204545454545,0.000245643939393939,0.000251893939393939,0.000239583333333333,0.000233143939393939,0.000242045454545455,0.000246590909090909,0.000242045454545455,0.000238825757575758,0.000245265151515151,0.000245643939393939,0.000225757575757576,0.000239204545454545,0.000237689393939394,0.00022594696969697,0.000239204545454545,0.000241477272727273,0.000225378787878788,0.000231628787878788,0.000219128787878788,0.000224621212121212,0.000228977272727273,0.000214583333333333,0.000232765151515152,0.000225189393939394,0.000214962121212121,0.000214015151515152,0.000217424242424242,0.000222916666666667,0.000221969696969697,0.000217992424242424,0.000212878787878788,0.000204734848484848,0.000207007575757576,0.000227272727272727,0.000205681818181818,0.000215909090909091,0.000207765151515152,0.000204166666666667,0.000206060606060606,0.000203409090909091,0.000198674242424242,0.000208712121212121,0.000201325757575758,0.00019469696969697,0.000187121212121212,0.000204545454545455,0.000195833333333333,0.000185795454545455,0.000203977272727273,0.000185984848484848,0.000188825757575758,0.000195833333333333,0.000191477272727273,0.000183522727272727,0.000189204545454545,0.00017594696969697,0.000185795454545455,0.000186174242424242,0.000174621212121212,0.000185606060606061,0.000167045454545455,0.000179545454545455,0.000175757575757576,0.000167424242424242,0.000171590909090909,0.00016969696969697,0.000171969696969697,0.000163825757575758,0.000164772727272727,0.000166287878787879,0.000161742424242424,0.000164393939393939,0.000158333333333333,0.000151893939393939,0.000166666666666667,0.00016344696969697,0.000156818181818182,0.000160227272727273,0.000153409090909091,0.000144128787878788,0.000145454545454545,0.000149810606060606,0.000149621212121212,0.000150757575757576,0.000137121212121212,0.000145643939393939,0.000143181818181818,0.000144128787878788,0.000151893939393939,0.000143371212121212,0.00013844696969697,0.000142424242424242,0.000134090909090909,0.000141477272727273,0.000128219696969697,0.000123484848484848,0.000122727272727273,0.000139015151515152,0.000127083333333333,0.000135037878787879,0.000128030303030303,0.000119318181818182,0.000126136363636364,0.00010719696969697,0.000121022727272727,0.000112121212121212,0.000113257575757576,0.000119507575757576,0.000115151515151515,0.000103787878787879,0.000103219696969697,0.000107007575757576,0.000107765151515152,9.73484848484849e-05,0.000100189393939394,0.000103598484848485,0.000100378787878788,0.000100189393939394,8.95833333333333e-05,9.16666666666667e-05,9.88636363636364e-05,0.000104734848484848,9.10984848484848e-05,8.92045454545455e-05,8.93939393939394e-05,8.63636363636364e-05,8.4469696969697e-05,8.56060606060606e-05,8.18181818181818e-05,8.20075757575758e-05,7.8030303030303e-05,8.37121212121212e-05,8.25757575757576e-05,7.59469696969697e-05,7.48106060606061e-05,7.87878787878788e-05,6.98863636363636e-05,6.95075757575758e-05,7.04545454545454e-05,6.5530303030303e-05,6.66666666666667e-05,6.49621212121212e-05,6.83712121212121e-05,6.30681818181818e-05,6.36363636363636e-05,6.17424242424242e-05,5.83333333333333e-05,5.77651515151515e-05,5.73863636363636e-05,5.37878787878788e-05,5.54924242424242e-05,5.18939393939394e-05,4.65909090909091e-05,5.37878787878788e-05,4.54545454545455e-05,4.73484848484848e-05,4.84848484848485e-05,4.375e-05,4.45075757575758e-05,4.24242424242424e-05,4.41287878787879e-05,3.99621212121212e-05,3.84469696969697e-05,4.09090909090909e-05,4.33712121212121e-05,3.93939393939394e-05,3.61742424242424e-05,3.35227272727273e-05,3.18181818181818e-05,3.76893939393939e-05,3.59848484848485e-05,3.67424242424242e-05,3.57954545454545e-05,2.91666666666667e-05,3.27651515151515e-05,3.14393939393939e-05,2.89772727272727e-05,3.14393939393939e-05,2.8030303030303e-05,2.8219696969697e-05,2.51893939393939e-05,2.8219696969697e-05,2.55681818181818e-05,2.65151515151515e-05,2.44318181818182e-05,2.55681818181818e-05,2.70833333333333e-05,2.46212121212121e-05,2.15909090909091e-05,2.27272727272727e-05,2.55681818181818e-05,2.65151515151515e-05,2.12121212121212e-05,2.06439393939394e-05,2.10227272727273e-05,2.1780303030303e-05,1.83712121212121e-05,1.875e-05,1.83712121212121e-05,1.95075757575758e-05,1.83712121212121e-05,2.10227272727273e-05,1.875e-05,1.70454545454545e-05,1.93181818181818e-05,1.68560606060606e-05,1.70454545454545e-05,1.5719696969697e-05,1.72348484848485e-05,1.79924242424242e-05,1.79924242424242e-05,1.5719696969697e-05,1.5530303030303e-05,1.40151515151515e-05,1.21212121212121e-05,1.23106060606061e-05,1.42045454545455e-05,1.5530303030303e-05,1.59090909090909e-05,1.15530303030303e-05,1.30681818181818e-05,1.47727272727273e-05,1.04166666666667e-05,1.68560606060606e-05,1.53409090909091e-05,1.26893939393939e-05,1.11742424242424e-05,1.28787878787879e-05,1.51515151515152e-05,8.90151515151515e-06,1.19318181818182e-05,1.30681818181818e-05,1.13636363636364e-05,8.33333333333333e-06,9.84848484848485e-06,8.52272727272727e-06,9.65909090909091e-06,0.000520643939393939
