# Supplementary material for: Full-scale scaffold model of the human hippocampus CA1 area
Source: Nat Comput Sci. 2023 Mar 23;3(3):264–76. doi: 10.1038/s43588-023-00417-2 (PMC10766517; doi:10.1038/s43588-023-00417-2)
Supplement: Supplementary file 12 — Histogram of indegree and outdegree and connection length used to generate panels in Fig. 5. [file 43588_2023_417_MOESM12_ESM.zip › INDEGREE_PYR_HISTO_PROB_2.txt]

3.72916666666667e-05,0.000644375,0.00155,0.00195354166666667,0.00225333333333333,0.00243770833333333,0.00272333333333333,0.00298270833333333,0.00327875,0.00357145833333333,0.003944375,0.004494375,0.00514541666666667,0.00580375,0.006259375,0.00666958333333333,0.007241875,0.007935625,0.00880520833333333,0.00982979166666667,0.0109091666666667,0.0117064583333333,0.01207125,0.0122775,0.01216375,0.0119266666666667,0.01189125,0.01173875,0.01164875,0.0115735416666667,0.011530625,0.0116295833333333,0.0116479166666667,0.0116864583333333,0.01160125,0.0115241666666667,0.011475625,0.0115020833333333,0.0113945833333333,0.0111941666666667,0.0111635416666667,0.011051875,0.0109014583333333,0.0109179166666667,0.0109441666666667,0.010904375,0.0109977083333333,0.0109566666666667,0.010925625,0.0107677083333333,0.0107922916666667,0.01067375,0.0105733333333333,0.01047875,0.010333125,0.0102085416666667,0.010249375,0.0101270833333333,0.0100047916666667,0.0100260416666667,0.0100122916666667,0.009859375,0.0098525,0.00972041666666667,0.00964604166666667,0.00954979166666667,0.00940708333333333,0.00933916666666667,0.00924854166666667,0.00912520833333333,0.008966875,0.00876916666666667,0.008615,0.00840604166666667,0.00824791666666667,0.00803145833333333,0.00784708333333333,0.00762583333333333,0.00746375,0.00725833333333333,0.00707583333333333,0.00684104166666667,0.00668875,0.00650541666666667,0.00630791666666667,0.00612583333333333,0.005955,0.005764375,0.0056025,0.00548833333333333,0.005316875,0.00516520833333333,0.00503583333333333,0.00486645833333333,0.00467729166666667,0.004603125,0.00444875,0.00431479166666667,0.00416958333333333,0.00412104166666667,0.003993125,0.00390479166666667,0.003803125,0.0037125,0.00360854166666667,0.00353604166666667,0.00342333333333333,0.00330541666666667,0.00329208333333333,0.00312208333333333,0.00298333333333333,0.00296583333333333,0.00287604166666667,0.00275020833333333,0.00271145833333333,0.00254895833333333,0.00244041666666667,0.00241354166666667,0.00229958333333333,0.002218125,0.00211458333333333,0.00210291666666667,0.00201,0.001980625,0.00190645833333333,0.00188541666666667,0.00181791666666667,0.00176604166666667,0.00171875,0.00172416666666667,0.001668125,0.0016375,0.00159229166666667,0.00150604166666667,0.00148895833333333,0.00148,0.00142270833333333,0.00139854166666667,0.00137625,0.001344375,0.00134125,0.00131479166666667,0.00129958333333333,0.00125458333333333,0.00121979166666667,0.001214375,0.001190625,0.00117395833333333,0.00116,0.00111729166666667,0.00108270833333333,0.00109875,0.00110645833333333,0.00106125,0.00106041666666667,0.0010575,0.000970416666666667,0.000969166666666667,0.000942083333333333,0.000910208333333333,0.000921041666666667,0.000898333333333333,0.000898125,0.000852708333333333,0.000856875,0.000820625,0.00082,0.0007875,0.000775208333333333,0.000759791666666667,0.000740625,0.000725,0.000690208333333333,0.000688958333333333,0.000664583333333333,0.000654791666666667,0.000650416666666667,0.000642708333333333,0.00060625,0.000584791666666667,0.000585208333333333,0.000560625,0.00056125,0.000547083333333333,0.000537916666666667,0.000520833333333333,0.000500416666666667,0.000492708333333333,0.000465,0.00044125,0.000449583333333333,0.000429791666666667,0.000414375,0.000412708333333333,0.00039125,0.0004075,0.000394583333333333,0.000395833333333333,0.000368333333333333,0.000375416666666667,0.00036125,0.000357708333333333,0.000346458333333333,0.000349583333333333,0.000320416666666667,0.000319583333333333,0.0003175,0.00032125,0.000304791666666667,0.000314583333333333,0.00029,0.000292708333333333,0.000299166666666667,0.000292708333333333,0.000285833333333333,0.000277708333333333,0.00028,0.00027125,0.000269375,0.00027125,0.000263333333333333,0.000262291666666667,0.000272916666666667,0.000260416666666667,0.000254791666666667,0.000249166666666667,0.000252291666666667,0.000253958333333333,0.000254791666666667,0.000249791666666667,0.0002475,0.000246666666666667,0.000238958333333333,0.000251458333333333,0.000220625,0.000222291666666667,0.00023125,0.000235208333333333,0.000248125,0.000224583333333333,0.000234375,0.000233541666666667,0.000232708333333333,0.000234166666666667,0.000237083333333333,0.000225833333333333,0.000218958333333333,0.000224375,0.00022875,0.000224791666666667,0.000215,0.000225833333333333,0.000230208333333333,0.000229375,0.000217291666666667,0.000226875,0.000217916666666667,0.000225,0.0002175,0.000222083333333333,0.000218958333333333,0.000230208333333333,0.000209166666666667,0.00022875,0.000231041666666667,0.000224583333333333,0.000220625,0.000224583333333333,0.00022125,0.000200416666666667,0.000217291666666667,0.000215208333333333,0.000209791666666667,0.000210625,0.00021625,0.000211458333333333,0.00021125,0.000214166666666667,0.000206875,0.000210625,0.000214791666666667,0.000217291666666667,0.0002025,0.00020875,0.000211041666666667,0.000197083333333333,0.000206666666666667,0.000198541666666667,0.000206875,0.000202291666666667,0.000202708333333333,0.000200416666666667,0.000198125,0.0002,0.000188333333333333,0.000194375,0.000204583333333333,0.000186875,0.000183125,0.000185208333333333,0.000196666666666667,0.000185833333333333,0.00018125,0.000184375,0.000185416666666667,0.000186041666666667,0.000187708333333333,0.000181666666666667,0.000178333333333333,0.000171041666666667,0.000172083333333333,0.000172916666666667,0.000173333333333333,0.000171875,0.000166041666666667,0.000168541666666667,0.00016375,0.000167083333333333,0.000164375,0.000165416666666667,0.000154791666666667,0.000161041666666667,0.000160208333333333,0.000151666666666667,0.000164791666666667,0.000153125,0.000155,0.000155833333333333,0.000152291666666667,0.000143958333333333,0.000151666666666667,0.000143541666666667,0.000145416666666667,0.000146875,0.000147708333333333,0.000132916666666667,0.000139166666666667,0.000146041666666667,0.000127708333333333,0.00013875,0.000133958333333333,0.000137916666666667,0.000134583333333333,0.000133333333333333,0.000129375,0.000129375,0.000127916666666667,0.000125625,0.000124166666666667,0.000129166666666667,0.000109791666666667,0.00011875,0.000112291666666667,0.000116666666666667,0.000115208333333333,0.000103958333333333,0.000113541666666667,0.000113958333333333,0.00010875,9.72916666666667e-05,0.000105416666666667,0.000100625,0.000101458333333333,9.41666666666667e-05,9.64583333333333e-05,8.91666666666667e-05,9.5625e-05,8.95833333333333e-05,8.77083333333333e-05,8.27083333333333e-05,9.04166666666667e-05,8.60416666666667e-05,8.5625e-05,8.97916666666667e-05,9.08333333333333e-05,7.47916666666667e-05,8.47916666666667e-05,7.66666666666667e-05,7.83333333333333e-05,7.52083333333333e-05,7.375e-05,7.25e-05,7.35416666666667e-05,7.54166666666667e-05,7.20833333333333e-05,7.20833333333333e-05,5.77083333333333e-05,6.3125e-05,6.58333333333333e-05,5.4375e-05,6.3125e-05,6.25e-05,5.89583333333333e-05,6.0625e-05,5.6875e-05,5.54166666666667e-05,4.97916666666667e-05,4.70833333333333e-05,5.25e-05,4.875e-05,4.39583333333333e-05,4.41666666666667e-05,4.29166666666667e-05,4.22916666666667e-05,4.39583333333333e-05,4.29166666666667e-05,4.22916666666667e-05,3.79166666666667e-05,3.75e-05,3.79166666666667e-05,3.47916666666667e-05,3.52083333333333e-05,3.6875e-05,3.20833333333333e-05,3.1875e-05,3.3125e-05,3.16666666666667e-05,2.9375e-05,2.75e-05,3.27083333333333e-05,2.60416666666667e-05,2.91666666666667e-05,3.02083333333333e-05,2.66666666666667e-05,2.54166666666667e-05,2.95833333333333e-05,2.60416666666667e-05,2.125e-05,2.08333333333333e-05,2.41666666666667e-05,2.41666666666667e-05,2.02083333333333e-05,1.875e-05,1.70833333333333e-05,2.14583333333333e-05,1.60416666666667e-05,2.25e-05,1.72916666666667e-05,1.41666666666667e-05,2.08333333333333e-05,1.66666666666667e-05,1.83333333333333e-05,1.9375e-05,1.64583333333333e-05,1.52083333333333e-05,1.47916666666667e-05,1.625e-05,1.35416666666667e-05,1.27083333333333e-05,1.08333333333333e-05,1.27083333333333e-05,1.0625e-05,1.0625e-05,1.22916666666667e-05,1.04166666666667e-05,1.16666666666667e-05,1.125e-05,9.375e-06,1.10416666666667e-05,9.16666666666667e-06,8.33333333333333e-06,1.16666666666667e-05,8.75e-06,7.91666666666667e-06,6.45833333333333e-06,9.16666666666667e-06,7.5e-06,6.875e-06,6.04166666666667e-06,7.70833333333333e-06,8.75e-06,8.125e-06,7.91666666666667e-06,6.25e-06,7.5e-06,6.875e-06,3.95833333333333e-06,4.79166666666667e-06,6.04166666666667e-06,6.66666666666667e-06,3.54166666666667e-06,3.95833333333333e-06,7.5e-06,5e-06,3.54166666666667e-06,5.20833333333333e-06,4.16666666666667e-06,3.75e-06,2.91666666666667e-06,4.375e-06,4.16666666666667e-06,4.16666666666667e-06,5.41666666666667e-06,2.70833333333333e-06,2.5e-06,2.70833333333333e-06,2.70833333333333e-06,2.08333333333333e-06,2.91666666666667e-06,4.6875e-05
