# Supplementary material for: Full-scale scaffold model of the human hippocampus CA1 area
Source: Nat Comput Sci. 2023 Mar 23;3(3):264–76. doi: 10.1038/s43588-023-00417-2 (PMC10766517; doi:10.1038/s43588-023-00417-2)
Supplement: Supplementary file 12 — Histogram of indegree and outdegree and connection length used to generate panels in Fig. 5. [file 43588_2023_417_MOESM12_ESM.zip › OUTDEGRE_FULL_HISTO.txt]

87,1866,6236,12642,20718,29130,37412,45132,51171,55897,59631,62621,64478,65681,66399,66633,66387,66176,65990,65030,64426,63625,61390,60711,59827,58684,57333,55669,54283,52741,51438,50141,49431,48349,47789,46352,45319,44557,43939,43568,42530,41874,41130,40677,39911,39481,39272,38883,38640,37949,37421,37270,36969,36456,36909,37016,37026,36278,36443,35984,35953,35228,35372,34486,33911,33684,32940,32608,32643,32473,32053,31165,30823,29868,29190,28858,28367,27676,26770,26546,25929,25169,25127,24763,24013,23751,23251,23143,22862,22522,22485,22012,21800,21377,20912,20797,20525,20092,19612,19477,19131,18594,18135,17727,17299,16952,16420,16457,16078,15689,15595,15654,15901,15576,15478,15374,15247,14924,14741,14487,13724,13596,13408,12956,12419,11996,11624,11179,10810,10669,10382,10493,10363,10466,10457,10361,9942,10015,9707,9528,9487,9467,9432,9240,9329,9239,9296,9303,9254,9260,9051,9047,9033,8849,8998,9151,8862,8654,8688,8295,8413,8355,8025,8048,7885,7410,7567,7216,7233,7178,7040,7085,7125,7138,7286,7317,7595,7621,7650,7615,7698,7716,7605,7480,7434,7322,7181,7081,6971,6918,6727,6620,6516,6349,6519,6495,6378,6321,6471,6271,6591,6519,6514,6527,6570,6512,6410,6540,6577,6479,6652,6758,6833,6806,6852,6910,6860,6867,6831,6901,6989,7229,7112,7225,7160,7212,6998,7082,6880,6590,6491,6053,5965,5857,5619,5443,5241,5186,4912,4889,4923,4836,4563,4380,4404,4370,4267,4175,4169,4011,3895,3935,3731,3717,3536,3553,3431,3258,3120,2935,2767,2622,2506,2355,2255,2151,2080,1866,1713,1650,1431,1448,1382,1296,1263,1212,1143,1188,1080,1100,1126,1058,1062,1005,1034,962,969,977,943,919,951,932,882,838,848,820,777,747,724,783,741,737,761,734,727,770,700,642,746,696,721,713,748,798,738,702,722,761,747,737,687,673,699,681,701,682,652,638,597,611,590,538,539,543,554,516,474,510,437,441,478,460,418,443,385,400,368,407,395,411,410,387,406,431,404,420,390,363,386,368,342,373,363,328,336,342,306,318,311,271,291,288,264,265,264,234,242,207,212,226,194,200,195,190,183,155,189,200,180,160,170,140,162,137,136,126,147,143,119,148,107,129,108,117,116,126,104,109,102,122,112,95,104,109,102,87,100,96,70,108,99,98,107,93,91,88,59,48,69,73,65,68,80,81,61,75,59,67,62,64,65,79,56,47,51,62,58,67,47,50,37,46,51,38,42,50,47,42,44,51,35,39,42,43,38,36,37,37,35,30,41,30,35,24,22,22,29,21,23,16,31,18,21,20,21,22,16,21,11,9,15,18,20,20,20,21,17,17,16,1439
