# Supplementary material for: Full-scale scaffold model of the human hippocampus CA1 area
Source: Nat Comput Sci. 2023 Mar 23;3(3):264–76. doi: 10.1038/s43588-023-00417-2 (PMC10766517; doi:10.1038/s43588-023-00417-2)
Supplement: Supplementary file 12 — Histogram of indegree and outdegree and connection length used to generate panels in Fig. 5. [file 43588_2023_417_MOESM12_ESM.zip › OUTDEGRE_PYR_HISTO.txt]

879,10470,25427,39166,50663,59872,66267,70040,70378,69141,70908,70564,68472,68520,68438,67263,67127,65477,63712,63583,60975,59434,58498,56938,54313,52536,51376,48851,47397,47355,46840,46111,44693,43040,41828,41375,41635,40243,39181,39193,37693,36786,36714,36723,36564,36382,35317,34205,34075,34089,34328,34639,34820,35214,34191,33367,32695,32296,31563,31505,30356,29863,29488,29286,29510,29206,29021,27830,27082,26080,25456,25088,24695,23351,22861,22452,22116,21772,21047,20795,20405,20323,20152,20114,19861,19235,19394,19085,18079,17614,17782,16951,16900,17117,16451,16139,15242,14352,14018,13873,13718,13642,13301,12776,12693,12949,13585,14359,13994,13973,13108,12428,11894,11808,11418,11115,11155,10742,10205,9363,9010,8924,8680,8650,8648,8955,9051,9070,8729,7980,8214,8096,7924,7996,8021,8028,7881,8123,8084,7992,8132,8006,8050,7906,7774,7466,7877,7940,8141,7890,7285,7169,7022,6921,6632,6606,6574,6359,6510,6053,6068,6160,6136,6371,6308,6412,6707,6756,7159,6894,6713,6886,6830,7142,6985,6449,6412,6412,6129,6197,6108,5829,6051,5842,5878,6066,6053,5681,5799,5768,5941,6053,6252,5817,5877,6127,6216,5981,5988,6326,6361,6181,6433,6581,6478,6691,6804,6700,6667,6783,6789,7061,6810,6865,6777,7210,6962,6623,6402,5857,5421,5272,5109,5145,4913,4801,4843,4881,4677,4391,4342,4372,4119,3950,3834,3765,3940,3683,3749,3591,3368,3269,3188,3304,3356,3159,2764,2624,2431,2123,1923,1945,2002,1746,1666,1575,1363,1092,1019,990,1033,965,978,923,848,847,822,747,738,807,844,821,858,843,832,779,699,625,721,692,654,633,587,593,577,515,547,546,530,616,603,592,582,591,552,559,524,543,582,644,672,651,656,646,622,603,586,638,536,473,549,559,471,494,526,520,431,418,409,389,379,389,368,382,370,371,359,351,317,302,317,268,293,288,361,324,374,330,347,345,310,290,294,279,312,313,315,306,242,249,227,242,263,190,180,223,254,176,178,161,156,150,151,135,125,143,132,112,147,135,125,121,107,109,82,95,107,96,81,85,94,83,85,74,82,75,85,64,77,67,69,80,79,84,68,78,58,74,82,65,55,52,59,70,69,54,67,47,55,54,38,39,40,46,41,46,47,55,41,52,41,49,48,45,31,39,28,31,32,37,33,29,21,27,29,28,31,28,30,30,25,32,19,34,32,17,25,26,33,28,29,11,14,11,18,10,15,11,13,7,9,10,16,12,14,19,8,6,10,15,10,7,11,12,9,9,12,14,8,13,9,6,6,5,6,6,7,9,5,4,4,9,6,3,7,6,5,3,6,1062
