# Supplementary material for: Full-scale scaffold model of the human hippocampus CA1 area
Source: Nat Comput Sci. 2023 Mar 23;3(3):264–76. doi: 10.1038/s43588-023-00417-2 (PMC10766517; doi:10.1038/s43588-023-00417-2)
Supplement: Supplementary file 12 — Histogram of indegree and outdegree and connection length used to generate panels in Fig. 5. [file 43588_2023_417_MOESM12_ESM.zip › OUTDEGREE_FULL_HISTO_PROB_2.txt]

1.64772727272727e-05,0.000353409090909091,0.00118106060606061,0.00239431818181818,0.00392386363636364,0.00551704545454545,0.00708560606060606,0.00854772727272727,0.00969147727272727,0.010586553030303,0.01129375,0.0118600378787879,0.0122117424242424,0.0124395833333333,0.0125755681818182,0.0126198863636364,0.0125732954545455,0.0125333333333333,0.0124981060606061,0.0123162878787879,0.0122018939393939,0.0120501893939394,0.0116268939393939,0.0114982954545455,0.0113308712121212,0.0111143939393939,0.0108585227272727,0.0105433712121212,0.0102808712121212,0.00998882575757576,0.00974204545454545,0.00949640151515151,0.00936193181818182,0.00915700757575758,0.00905094696969697,0.00877878787878788,0.00858314393939394,0.00843882575757576,0.0083217803030303,0.00825151515151515,0.00805492424242424,0.00793068181818182,0.00778977272727273,0.00770397727272727,0.00755890151515152,0.00747746212121212,0.00743787878787879,0.00736420454545455,0.00731818181818182,0.00718731060606061,0.00708731060606061,0.00705871212121212,0.00700170454545455,0.00690454545454545,0.00699034090909091,0.00701060606060606,0.0070125,0.00687083333333333,0.00690208333333333,0.00681515151515152,0.0068092803030303,0.0066719696969697,0.00669924242424242,0.00653143939393939,0.00642253787878788,0.00637954545454545,0.00623863636363636,0.00617575757575758,0.00618238636363636,0.00615018939393939,0.00607064393939394,0.00590246212121212,0.00583768939393939,0.00565681818181818,0.00552840909090909,0.0054655303030303,0.00537253787878788,0.00524166666666667,0.00507007575757576,0.00502765151515152,0.00491079545454545,0.00476685606060606,0.00475890151515152,0.00468996212121212,0.00454791666666667,0.00449829545454545,0.00440359848484849,0.00438314393939394,0.00432992424242424,0.0042655303030303,0.00425852272727273,0.00416893939393939,0.00412878787878788,0.00404867424242424,0.00396060606060606,0.00393882575757576,0.00388731060606061,0.00380530303030303,0.00371439393939394,0.00368882575757576,0.00362329545454545,0.00352159090909091,0.00343465909090909,0.00335738636363636,0.00327632575757576,0.00321060606060606,0.00310984848484848,0.00311685606060606,0.00304507575757576,0.00297140151515152,0.00295359848484848,0.00296477272727273,0.00301155303030303,0.00295,0.00293143939393939,0.00291174242424242,0.00288768939393939,0.00282651515151515,0.00279185606060606,0.00274375,0.00259924242424242,0.002575,0.00253939393939394,0.00245378787878788,0.00235208333333333,0.0022719696969697,0.00220151515151515,0.00211723484848485,0.00204734848484848,0.00202064393939394,0.00196628787878788,0.00198731060606061,0.00196268939393939,0.00198219696969697,0.00198049242424242,0.00196231060606061,0.00188295454545455,0.0018967803030303,0.00183844696969697,0.00180454545454545,0.0017967803030303,0.00179299242424242,0.00178636363636364,0.00175,0.00176685606060606,0.00174981060606061,0.00176060606060606,0.00176193181818182,0.00175265151515152,0.00175378787878788,0.00171420454545455,0.00171344696969697,0.00171079545454545,0.00167594696969697,0.00170416666666667,0.00173314393939394,0.00167840909090909,0.00163901515151515,0.00164545454545455,0.00157102272727273,0.00159337121212121,0.00158238636363636,0.00151988636363636,0.00152424242424242,0.00149337121212121,0.00140340909090909,0.00143314393939394,0.00136666666666667,0.00136988636363636,0.0013594696969697,0.00133333333333333,0.00134185606060606,0.00134943181818182,0.00135189393939394,0.00137992424242424,0.00138579545454545,0.00143844696969697,0.00144337121212121,0.00144886363636364,0.00144223484848485,0.00145795454545455,0.00146136363636364,0.00144034090909091,0.00141666666666667,0.00140795454545455,0.00138674242424242,0.00136003787878788,0.00134109848484848,0.00132026515151515,0.00131022727272727,0.00127405303030303,0.00125378787878788,0.00123409090909091,0.00120246212121212,0.00123465909090909,0.00123011363636364,0.00120795454545455,0.00119715909090909,0.00122556818181818,0.00118768939393939,0.00124829545454545,0.00123465909090909,0.00123371212121212,0.00123617424242424,0.00124431818181818,0.00123333333333333,0.00121401515151515,0.00123863636363636,0.00124564393939394,0.00122708333333333,0.00125984848484848,0.00127992424242424,0.00129412878787879,0.00128901515151515,0.00129772727272727,0.00130871212121212,0.00129924242424242,0.00130056818181818,0.00129375,0.00130700757575758,0.00132367424242424,0.00136912878787879,0.0013469696969697,0.00136837121212121,0.00135606060606061,0.00136590909090909,0.00132537878787879,0.00134128787878788,0.0013030303030303,0.00124810606060606,0.00122935606060606,0.00114640151515152,0.00112973484848485,0.0011092803030303,0.00106420454545455,0.00103087121212121,0.000992613636363636,0.00098219696969697,0.00093030303030303,0.00092594696969697,0.000932386363636364,0.000915909090909091,0.000864204545454545,0.000829545454545455,0.000834090909090909,0.000827651515151515,0.000808143939393939,0.000790719696969697,0.000789583333333333,0.000759659090909091,0.000737689393939394,0.000745265151515152,0.000706628787878788,0.000703977272727273,0.00066969696969697,0.000672916666666667,0.000649810606060606,0.000617045454545455,0.000590909090909091,0.000555871212121212,0.00052405303030303,0.000496590909090909,0.000474621212121212,0.000446022727272727,0.000427083333333333,0.000407386363636364,0.000393939393939394,0.000353409090909091,0.000324431818181818,0.0003125,0.000271022727272727,0.000274242424242424,0.000261742424242424,0.000245454545454545,0.000239204545454545,0.000229545454545455,0.000216477272727273,0.000225,0.000204545454545455,0.000208333333333333,0.000213257575757576,0.000200378787878788,0.000201136363636364,0.000190340909090909,0.000195833333333333,0.00018219696969697,0.000183522727272727,0.000185037878787879,0.000178598484848485,0.00017405303030303,0.000180113636363636,0.000176515151515152,0.000167045454545455,0.000158712121212121,0.000160606060606061,0.00015530303030303,0.000147159090909091,0.000141477272727273,0.000137121212121212,0.000148295454545455,0.000140340909090909,0.000139583333333333,0.000144128787878788,0.000139015151515152,0.000137689393939394,0.000145833333333333,0.000132575757575758,0.000121590909090909,0.000141287878787879,0.000131818181818182,0.00013655303030303,0.000135037878787879,0.000141666666666667,0.000151136363636364,0.000139772727272727,0.000132954545454545,0.000136742424242424,0.000144128787878788,0.000141477272727273,0.000139583333333333,0.000130113636363636,0.000127462121212121,0.000132386363636364,0.000128977272727273,0.000132765151515152,0.000129166666666667,0.000123484848484848,0.000120833333333333,0.000113068181818182,0.000115719696969697,0.000111742424242424,0.000101893939393939,0.000102083333333333,0.000102840909090909,0.000104924242424242,9.77272727272727e-05,8.97727272727273e-05,9.65909090909091e-05,8.27651515151515e-05,8.35227272727273e-05,9.0530303030303e-05,8.71212121212121e-05,7.91666666666667e-05,8.39015151515152e-05,7.29166666666667e-05,7.57575757575758e-05,6.96969696969697e-05,7.70833333333333e-05,7.48106060606061e-05,7.78409090909091e-05,7.76515151515151e-05,7.32954545454545e-05,7.68939393939394e-05,8.16287878787879e-05,7.65151515151515e-05,7.95454545454546e-05,7.38636363636364e-05,6.875e-05,7.31060606060606e-05,6.96969696969697e-05,6.47727272727273e-05,7.06439393939394e-05,6.875e-05,6.21212121212121e-05,6.36363636363636e-05,6.47727272727273e-05,5.79545454545455e-05,6.02272727272727e-05,5.89015151515152e-05,5.13257575757576e-05,5.51136363636364e-05,5.45454545454545e-05,5e-05,5.01893939393939e-05,5e-05,4.43181818181818e-05,4.58333333333333e-05,3.92045454545455e-05,4.01515151515152e-05,4.28030303030303e-05,3.67424242424242e-05,3.78787878787879e-05,3.69318181818182e-05,3.59848484848485e-05,3.46590909090909e-05,2.93560606060606e-05,3.57954545454545e-05,3.78787878787879e-05,3.40909090909091e-05,3.03030303030303e-05,3.21969696969697e-05,2.65151515151515e-05,3.06818181818182e-05,2.59469696969697e-05,2.57575757575758e-05,2.38636363636364e-05,2.78409090909091e-05,2.70833333333333e-05,2.25378787878788e-05,2.8030303030303e-05,2.02651515151515e-05,2.44318181818182e-05,2.04545454545455e-05,2.21590909090909e-05,2.1969696969697e-05,2.38636363636364e-05,1.96969696969697e-05,2.06439393939394e-05,1.93181818181818e-05,2.31060606060606e-05,2.12121212121212e-05,1.79924242424242e-05,1.96969696969697e-05,2.06439393939394e-05,1.93181818181818e-05,1.64772727272727e-05,1.89393939393939e-05,1.81818181818182e-05,1.32575757575758e-05,2.04545454545455e-05,1.875e-05,1.85606060606061e-05,2.02651515151515e-05,1.76136363636364e-05,1.72348484848485e-05,1.66666666666667e-05,1.11742424242424e-05,9.09090909090909e-06,1.30681818181818e-05,1.38257575757576e-05,1.23106060606061e-05,1.28787878787879e-05,1.51515151515152e-05,1.53409090909091e-05,1.15530303030303e-05,1.42045454545455e-05,1.11742424242424e-05,1.26893939393939e-05,1.17424242424242e-05,1.21212121212121e-05,1.23106060606061e-05,1.49621212121212e-05,1.06060606060606e-05,8.90151515151515e-06,9.65909090909091e-06,1.17424242424242e-05,1.09848484848485e-05,1.26893939393939e-05,8.90151515151515e-06,9.46969696969697e-06,7.00757575757576e-06,8.71212121212121e-06,9.65909090909091e-06,7.1969696969697e-06,7.95454545454546e-06,9.46969696969697e-06,8.90151515151515e-06,7.95454545454546e-06,8.33333333333333e-06,9.65909090909091e-06,6.62878787878788e-06,7.38636363636364e-06,7.95454545454546e-06,8.14393939393939e-06,7.1969696969697e-06,6.81818181818182e-06,7.00757575757576e-06,7.00757575757576e-06,6.62878787878788e-06,5.68181818181818e-06,7.76515151515152e-06,5.68181818181818e-06,6.62878787878788e-06,4.54545454545455e-06,4.16666666666667e-06,4.16666666666667e-06,5.49242424242424e-06,3.97727272727273e-06,4.35606060606061e-06,3.03030303030303e-06,5.87121212121212e-06,3.40909090909091e-06,3.97727272727273e-06,3.78787878787879e-06,3.97727272727273e-06,4.16666666666667e-06,3.03030303030303e-06,3.97727272727273e-06,2.08333333333333e-06,1.70454545454545e-06,2.84090909090909e-06,3.40909090909091e-06,3.78787878787879e-06,3.78787878787879e-06,3.78787878787879e-06,3.97727272727273e-06,3.21969696969697e-06,3.21969696969697e-06,3.03030303030303e-06,0.000272537878787879
