# Supplementary material for: Full-scale scaffold model of the human hippocampus CA1 area
Source: Nat Comput Sci. 2023 Mar 23;3(3):264–76. doi: 10.1038/s43588-023-00417-2 (PMC10766517; doi:10.1038/s43588-023-00417-2)
Supplement: Supplementary file 12 — Histogram of indegree and outdegree and connection length used to generate panels in Fig. 5. [file 43588_2023_417_MOESM12_ESM.zip › OUTDEGREE_PYR_HISTO_PROB_2.txt]

0.000183125,0.00218125,0.00529729166666667,0.00815958333333333,0.0105547916666667,0.0124733333333333,0.013805625,0.0145916666666667,0.0146620833333333,0.014404375,0.0147725,0.0147008333333333,0.014265,0.014275,0.0142579166666667,0.014013125,0.0139847916666667,0.0136410416666667,0.0132733333333333,0.0132464583333333,0.012703125,0.0123820833333333,0.0121870833333333,0.0118620833333333,0.0113152083333333,0.010945,0.0107033333333333,0.0101772916666667,0.009874375,0.009865625,0.00975833333333333,0.00960645833333333,0.00931104166666667,0.00896666666666667,0.00871416666666667,0.00861979166666667,0.00867395833333333,0.00838395833333333,0.00816270833333333,0.00816520833333333,0.00785270833333333,0.00766375,0.00764875,0.007650625,0.0076175,0.00757958333333333,0.00735770833333333,0.00712604166666667,0.00709895833333333,0.007101875,0.00715166666666667,0.00721645833333333,0.00725416666666667,0.00733625,0.007123125,0.00695145833333333,0.00681145833333333,0.00672833333333333,0.006575625,0.00656354166666667,0.00632416666666667,0.00622145833333333,0.00614333333333333,0.00610125,0.00614791666666667,0.00608458333333333,0.00604604166666667,0.00579791666666667,0.00564208333333333,0.00543333333333333,0.00530333333333333,0.00522666666666667,0.00514479166666667,0.00486479166666667,0.00476270833333333,0.0046775,0.0046075,0.00453583333333333,0.00438479166666667,0.00433229166666667,0.00425104166666667,0.00423395833333333,0.00419833333333333,0.00419041666666667,0.00413770833333333,0.00400729166666667,0.00404041666666667,0.00397604166666667,0.00376645833333333,0.00366958333333333,0.00370458333333333,0.00353145833333333,0.00352083333333333,0.00356604166666667,0.00342729166666667,0.00336229166666667,0.00317541666666667,0.00299,0.00292041666666667,0.00289020833333333,0.00285791666666667,0.00284208333333333,0.00277104166666667,0.00266166666666667,0.002644375,0.00269770833333333,0.00283020833333333,0.00299145833333333,0.00291541666666667,0.00291104166666667,0.00273083333333333,0.00258916666666667,0.00247791666666667,0.00246,0.00237875,0.002315625,0.00232395833333333,0.00223791666666667,0.00212604166666667,0.001950625,0.00187708333333333,0.00185916666666667,0.00180833333333333,0.00180208333333333,0.00180166666666667,0.001865625,0.001885625,0.00188958333333333,0.00181854166666667,0.0016625,0.00171125,0.00168666666666667,0.00165083333333333,0.00166583333333333,0.00167104166666667,0.0016725,0.001641875,0.00169229166666667,0.00168416666666667,0.001665,0.00169416666666667,0.00166791666666667,0.00167708333333333,0.00164708333333333,0.00161958333333333,0.00155541666666667,0.00164104166666667,0.00165416666666667,0.00169604166666667,0.00164375,0.00151770833333333,0.00149354166666667,0.00146291666666667,0.001441875,0.00138166666666667,0.00137625,0.00136958333333333,0.00132479166666667,0.00135625,0.00126104166666667,0.00126416666666667,0.00128333333333333,0.00127833333333333,0.00132729166666667,0.00131416666666667,0.00133583333333333,0.00139729166666667,0.0014075,0.00149145833333333,0.00143625,0.00139854166666667,0.00143458333333333,0.00142291666666667,0.00148791666666667,0.00145520833333333,0.00134354166666667,0.00133583333333333,0.00133583333333333,0.001276875,0.00129104166666667,0.0012725,0.001214375,0.001260625,0.00121708333333333,0.00122458333333333,0.00126375,0.00126104166666667,0.00118354166666667,0.001208125,0.00120166666666667,0.00123770833333333,0.00126104166666667,0.0013025,0.001211875,0.001224375,0.00127645833333333,0.001295,0.00124604166666667,0.0012475,0.00131791666666667,0.00132520833333333,0.00128770833333333,0.00134020833333333,0.00137104166666667,0.00134958333333333,0.00139395833333333,0.0014175,0.00139583333333333,0.00138895833333333,0.001413125,0.001414375,0.00147104166666667,0.00141875,0.00143020833333333,0.001411875,0.00150208333333333,0.00145041666666667,0.00137979166666667,0.00133375,0.00122020833333333,0.001129375,0.00109833333333333,0.001064375,0.001071875,0.00102354166666667,0.00100020833333333,0.00100895833333333,0.001016875,0.000974375,0.000914791666666667,0.000904583333333333,0.000910833333333333,0.000858125,0.000822916666666667,0.00079875,0.000784375,0.000820833333333333,0.000767291666666667,0.000781041666666667,0.000748125,0.000701666666666667,0.000681041666666667,0.000664166666666667,0.000688333333333333,0.000699166666666667,0.000658125,0.000575833333333333,0.000546666666666667,0.000506458333333333,0.000442291666666667,0.000400625,0.000405208333333333,0.000417083333333333,0.00036375,0.000347083333333333,0.000328125,0.000283958333333333,0.0002275,0.000212291666666667,0.00020625,0.000215208333333333,0.000201041666666667,0.00020375,0.000192291666666667,0.000176666666666667,0.000176458333333333,0.00017125,0.000155625,0.00015375,0.000168125,0.000175833333333333,0.000171041666666667,0.00017875,0.000175625,0.000173333333333333,0.000162291666666667,0.000145625,0.000130208333333333,0.000150208333333333,0.000144166666666667,0.00013625,0.000131875,0.000122291666666667,0.000123541666666667,0.000120208333333333,0.000107291666666667,0.000113958333333333,0.00011375,0.000110416666666667,0.000128333333333333,0.000125625,0.000123333333333333,0.00012125,0.000123125,0.000115,0.000116458333333333,0.000109166666666667,0.000113125,0.00012125,0.000134166666666667,0.00014,0.000135625,0.000136666666666667,0.000134583333333333,0.000129583333333333,0.000125625,0.000122083333333333,0.000132916666666667,0.000111666666666667,9.85416666666667e-05,0.000114375,0.000116458333333333,9.8125e-05,0.000102916666666667,0.000109583333333333,0.000108333333333333,8.97916666666667e-05,8.70833333333333e-05,8.52083333333333e-05,8.10416666666667e-05,7.89583333333333e-05,8.10416666666667e-05,7.66666666666667e-05,7.95833333333333e-05,7.70833333333333e-05,7.72916666666667e-05,7.47916666666667e-05,7.3125e-05,6.60416666666667e-05,6.29166666666667e-05,6.60416666666667e-05,5.58333333333333e-05,6.10416666666667e-05,6e-05,7.52083333333333e-05,6.75e-05,7.79166666666667e-05,6.875e-05,7.22916666666667e-05,7.1875e-05,6.45833333333333e-05,6.04166666666667e-05,6.125e-05,5.8125e-05,6.5e-05,6.52083333333333e-05,6.5625e-05,6.375e-05,5.04166666666667e-05,5.1875e-05,4.72916666666667e-05,5.04166666666667e-05,5.47916666666667e-05,3.95833333333333e-05,3.75e-05,4.64583333333333e-05,5.29166666666667e-05,3.66666666666667e-05,3.70833333333333e-05,3.35416666666667e-05,3.25e-05,3.125e-05,3.14583333333333e-05,2.8125e-05,2.60416666666667e-05,2.97916666666667e-05,2.75e-05,2.33333333333333e-05,3.0625e-05,2.8125e-05,2.60416666666667e-05,2.52083333333333e-05,2.22916666666667e-05,2.27083333333333e-05,1.70833333333333e-05,1.97916666666667e-05,2.22916666666667e-05,2e-05,1.6875e-05,1.77083333333333e-05,1.95833333333333e-05,1.72916666666667e-05,1.77083333333333e-05,1.54166666666667e-05,1.70833333333333e-05,1.5625e-05,1.77083333333333e-05,1.33333333333333e-05,1.60416666666667e-05,1.39583333333333e-05,1.4375e-05,1.66666666666667e-05,1.64583333333333e-05,1.75e-05,1.41666666666667e-05,1.625e-05,1.20833333333333e-05,1.54166666666667e-05,1.70833333333333e-05,1.35416666666667e-05,1.14583333333333e-05,1.08333333333333e-05,1.22916666666667e-05,1.45833333333333e-05,1.4375e-05,1.125e-05,1.39583333333333e-05,9.79166666666667e-06,1.14583333333333e-05,1.125e-05,7.91666666666667e-06,8.125e-06,8.33333333333333e-06,9.58333333333333e-06,8.54166666666667e-06,9.58333333333333e-06,9.79166666666667e-06,1.14583333333333e-05,8.54166666666667e-06,1.08333333333333e-05,8.54166666666667e-06,1.02083333333333e-05,1e-05,9.375e-06,6.45833333333333e-06,8.125e-06,5.83333333333333e-06,6.45833333333333e-06,6.66666666666667e-06,7.70833333333333e-06,6.875e-06,6.04166666666667e-06,4.375e-06,5.625e-06,6.04166666666667e-06,5.83333333333333e-06,6.45833333333333e-06,5.83333333333333e-06,6.25e-06,6.25e-06,5.20833333333333e-06,6.66666666666667e-06,3.95833333333333e-06,7.08333333333333e-06,6.66666666666667e-06,3.54166666666667e-06,5.20833333333333e-06,5.41666666666667e-06,6.875e-06,5.83333333333333e-06,6.04166666666667e-06,2.29166666666667e-06,2.91666666666667e-06,2.29166666666667e-06,3.75e-06,2.08333333333333e-06,3.125e-06,2.29166666666667e-06,2.70833333333333e-06,1.45833333333333e-06,1.875e-06,2.08333333333333e-06,3.33333333333333e-06,2.5e-06,2.91666666666667e-06,3.95833333333333e-06,1.66666666666667e-06,1.25e-06,2.08333333333333e-06,3.125e-06,2.08333333333333e-06,1.45833333333333e-06,2.29166666666667e-06,2.5e-06,1.875e-06,1.875e-06,2.5e-06,2.91666666666667e-06,1.66666666666667e-06,2.70833333333333e-06,1.875e-06,1.25e-06,1.25e-06,1.04166666666667e-06,1.25e-06,1.25e-06,1.45833333333333e-06,1.875e-06,1.04166666666667e-06,8.33333333333333e-07,8.33333333333333e-07,1.875e-06,1.25e-06,6.25e-07,1.45833333333333e-06,1.25e-06,1.04166666666667e-06,6.25e-07,1.25e-06,0.00022125
